# Supplementary material for: PKHD1L1 is a coat protein of hair-cell stereocilia and is required for normal hearing
Source: Nat Commun. 2019 Aug 23;10:3801. doi: 10.1038/s41467-019-11712-w (PMC6707252; doi:10.1038/s41467-019-11712-w)
Supplement: Supplementary file 7 — Source Data [file 41467_2019_11712_MOESM7_ESM.zip]

Archive with 5 entries (5 files):
- Fig2b,d.xlsx
- Fig5d.xlsx
- Fig7.xlsx
- Fig8.xlsx
- Supplementary Figure 1b-c.xlsx
