# Supplementary material for: PKHD1L1 is a coat protein of hair-cell stereocilia and is required for normal hearing
Source: Nat Commun. 2019 Aug 23;10:3801. doi: 10.1038/s41467-019-11712-w (PMC6707252; doi:10.1038/s41467-019-11712-w)
Supplement: Supplementary file 7 — Source Data [file 41467_2019_11712_MOESM7_ESM.zip › Fig2b,d.xlsx]

## Sheet: Fig2b
	id	mgi_symbol
11290	ENSMUSG00000038725	Pkhd1l1
	Hair Cell				Ganglia				Control
	P0_HCw1	P2_HCw1	P4_HCw1	P7_HCw1	P0_Gng1	P2_Gng1	P4_Gng1	P7_Gng1	P0_Ctr1	P2_Ctr1	P4_Ctr1	P7_Ctr1
Sample 1	216.179	496.876	457.477	164.313	35.0676	193.777	14.9608	73.4058	52.1072	58.6315	225.911	129.182
Sample 2	291.847	730.433	323.83	150.094	47.4136	94.6329	59.8419	119.644	68.6932	75.0687	88.7641	188.901
Sample 3	405.834	494.682	370.546	145.434	33.357	75.2113	65.5208	83.2519	57.1346	56.6662	39.0632	52.4812
Sample 4									42.3584	21.3874	12.7343
StDev	95.4707	135.482	67.8243	9.83481	7.66966	63.5931	27.6974	24.356	10.9578	22.5944	94.9165	68.3857
		P0	P2	P4	P7
Mean	Hair Cell	304.62	573.997	383.951	153.28
Mean	Ganglia	38.6127	121.207	46.7745	92.1006
Mean	Control	55.0733	52.9385	91.6182	123.521
StErr	Hair Cell	55.1201	78.2206	39.1584	5.67813
StErr	Ganglia	4.42808	36.7155	15.9911	14.062
StErr	Control	5.47889	11.2972	47.4583	39.4825

## Sheet: Fig2d
		Apical	Middle	Basal
Mean	P2_HCa1	187.298	520.151	283.765
Mean	P2_HCa2	331.132	1367.79	1238.1
Mean	P2_HCa3	150.051	518.824	439.961
StErr	P2_HCa1	222.827	802.254	653.944
StErr	P2_HCa2	95.6257	489.766	511.891
StErr	P2_HCa3	55.2095	282.766	295.54
Mean	P7_HCa1	138.413	129.379	165.356
Mean	P7_HCa2	66.6413	113.515	122.338
Mean	P7_HCa3	188.337	167.063	137.872
StErr	P7_HCa1	131.131	136.652	141.855
StErr	P7_HCa2	61.174	27.5052	21.784
StErr	P7_HCa3	35.3188	15.8801	12.577
		Apical	Middle	Basal
	P2	222.827	802.254	653.944
	P7	131.131	136.652	141.855
		55.2095	282.766	295.54
		35.3188	15.8801	12.577
