# Supplementary material for: PKHD1L1 is a coat protein of hair-cell stereocilia and is required for normal hearing
Source: Nat Commun. 2019 Aug 23;10:3801. doi: 10.1038/s41467-019-11712-w (PMC6707252; doi:10.1038/s41467-019-11712-w)
Supplement: Supplementary file 7 — Source Data [file 41467_2019_11712_MOESM7_ESM.zip › Fig5d.xlsx]

## Sheet: Fig5d
	Cell1	Cell2	Cell3	Cell4	Cell5	Cell6						Cell1	Cell2	Cell3	Cell4	Cell5	Cell6						Cell1	Cell2	Cell3	Cell4	Cell5	Cell6							Scale
Row1	-	-	-	-	-	-	AVG	n	STDEV	SE		+	+	+	+	+	+	AVG	n	STDEV	SE		side	side	side	side	side	side	AVG	n	STDEV	SE		40
Segm 12	18.4247	42.9363	35.1171	24.4755	65.6891	41.897	38.09	6	15.1691	6.19276		38.0777	18.0055	21.7391	22.7273	14.0762	20.1726	22.4664	6	7.52623	3.07257		31.9361	30.4709	30.9365	22.7273	47.7028	24.052	31.3043	6	8.12714	3.31789		39
Segm 11	8.4273	2.27172	8.43125	5.82407	9.05985	6.41983	6.739	6	2.30925	0.942749		6.32047	6.81517	2.81042	7.28008	5.17705	2.56793	5.16185	6	1.86282	0.760494		3.68694	2.83965	6.32344	2.18402	7.11845	5.77785	4.65506	6	1.84623	0.75372		38
Segm 10	7.37388	1.13586	2.81042	4.36805	1.29426	1.28397	3.04441	6	2.24929	0.918269		3.16024	6.81517	5.62083	1.45602	5.17705	7.7038	4.98885	6	2.11998	0.865479		5.79377	3.40759	2.81042	5.82407	5.17705	3.20992	4.37047	6	1.25811	0.513622		37
Segm 9	3.16024	2.27172	0	1.45602	0	1.28397	1.36199	6	1.13917	0.465065		1.05341	0	1.40521	1.45602	5.17705	1.28397	1.72928	6	1.61825	0.660647		2.10682	2.27172	3.51302	0.728008	3.23566	2.56793	2.40386	6	0.900298	0.367545		36
Segm 8	0	2.27172	0	0	1.29426	1.28397	0.808326	6	0.872169	0.356062		3.16024	2.27172	0	4.36805	1.29426	1.28397	2.06304	6	1.41507	0.5777		1.05341	2.83965	1.40521	0.728008	3.88279	0.641983	1.75851	6	1.19805	0.489103		35
Segm 7	2.10682	1.13586	0	2.91203	0	0	1.02579	6	1.14713	0.468312		2.10682	1.13586	0	0	5.17705	0	1.40329	6	1.85811	0.75857		0.526706	1.13586	0	0.728008	1.9414	0.641983	0.828992	6	0.599359	0.244687		34
Segm 6	2.10682	0	2.81042	1.45602	0	0	1.06221	6	1.13192	0.462103		4.21365	0	0	1.45602	2.58853	0	1.37637	6	1.59212	0.649979		0.526706	0.567931	0	0	1.29426	0	0.39815	6	0.469741	0.191771		33
Segm 5	0	0	4.21563	2.91203	0	0	1.18794	6	1.72164	0.702855		0	0	1.40521	1.45602	0	1.28397	0.690865	6	0.692748	0.282813		0	0	1.40521	1.45602	0	0	0.476871	6	0.674557	0.275387		32
Segm 4	0	0	0	1.45602	0	0	0.242669	6	0.542625	0.221526		0	1.13586	2.81042	0	0	0	0.657713	6	1.04826	0.427951		0	1.13586	0	0	0	0	0.18931	6	0.423311	0.172816		31
Segm 3	0	0	0	0	0	0	0	6	0	0		0	1.13586	0	0	1.29426	0	0.405021	6	0.574608	0.234583		0	0	0.702604	0	0	0.641983	0.224098	6	0.317405	0.12958		30
Segm 2	0	1.13586	0	0	0	0	0.18931	6	0.423311	0.172816		0	0	0	0	0	0	0	6	0	0		0	1.13586	0	0	0	0	0.18931	6	0.423311	0.172816		29
Segm 1	0	0	0	0	0	0	0	6	0	0		0	0	0	0	0	0	0	6	0	0		0	0	0	0	0	0	0	6	0	0		28
																																		27
	Cell1	Cell2	Cell3	Cell4	Cell5	Cell6						Cell1	Cell2	Cell3	Cell4	Cell5	Cell6						Cell1	Cell2	Cell3	Cell4	Cell5	Cell6						26
Row2	-	-	-	-	-	-	AVG	n	STDEV	SE		+	+	+	+	+	+	AVG	n	STDEV	SE		side	side	side	side	side	side	AVG	n	STDEV	SE		25
Segm 10	47.6663	63.3971	36.1141	25.2898	31.8115	38.1787	40.4096	6	12.2953	5.01955		5.29626	1.19617	2.88913	5.61995	10.6038	1.41403	4.50323	6	3.21917	1.31422		16.5508	20.933	13.7234	12.6449	22.975	11.3122	16.3565	6	4.30001	1.75547		24
Segm 9	26.1466	16.027	12.4789	20.2956	22.9115	10.6581	18.0863	6	5.53767	2.26074		1.13681	4.00675	3.74366	3.58158	3.98461	3.55271	3.33435	6	0.998372	0.407584		6.82086	8.01351	7.48731	7.16317	13.9461	5.92119	8.22536	6	2.63714	1.07661		23
Segm 8	9.09449	14.0236	17.4704	14.3263	15.9384	9.4739	13.3879	6	3.11474	1.27159		3.41043	1.00169	7.48731	7.16317	4.98076	4.73695	4.79672	6	2.20608	0.90063		1.70522	3.00507	5.61548	2.98465	3.48653	2.96059	3.29292	6	1.17196	0.47845		22
Segm 7	10.2313	3.00507	7.48731	9.55089	3.98461	3.55271	6.30198	6	2.92114	1.19255		4.54724	6.01013	7.48731	3.58158	6.97307	4.73695	5.55605	6	1.3863	0.565956		5.68405	3.00507	6.86337	2.38772	2.98846	1.77636	3.78417	6	1.83995	0.751158		21
Segm 6	2.27362	4.00675	1.24789	3.58158	0	0	1.85164	6	1.58309	0.646292		0	6.01013	11.231	7.16317	12.95	11.8424	8.19944	6	4.43709	1.81143		1.13681	2.00338	3.74366	0.596931	0.996152	1.18424	1.61019	6	1.04208	0.425426		20
Segm 5	1.13681	2.00338	2.49577	0	2.98846	1.18424	1.63478	6	0.985992	0.402529		0	0	9.98308	3.58158	8.96537	2.36847	4.14975	6	3.98235	1.62579		0	1.00169	4.3676	1.19386	1.49423	0.592119	1.44158	6	1.39158	0.56811		19
Segm 4	0	0	0	1.19386	0	0	0.198977	6	0.444926	0.18164		1.13681	0	2.49577	1.19386	1.9923	0	1.13646	6	0.927952	0.378835		2.84203	0.500844	1.24789	1.79079	0.498076	0	1.1466	6	0.953239	0.389158		18
Segm 3	0	0	0	0	0	0	0	6	0	0		0	0	0	0	0	0	0	6	0	0		0	0	0	0	0	0	0	6	0	0		17
Segm 2	0	2.00338	0	1.19386	0	0	0.532873	6	0.788998	0.322107		0	2.00338	0	0	0	0	0.333896	6	0.746615	0.304804		0	0	0	0	0	0	0	6	0	0		16
Segm 1	0	0	0	0	0	0	0	6	0	0		0	0	0	0	0	0	0	6	0	0		0	0	0	0	0	0	0	6	0	0		15
																																		14
	Cell1	Cell2	Cell3	Cell4	Cell5	Cell6						Cell1	Cell2	Cell3	Cell4	Cell5	Cell6						Cell1	Cell2	Cell3	Cell4	Cell5	Cell6						13
Row3	-	-	-	-	-	-	AVG	n	STDEV	SE		+	+	+	+	+	+	AVG	n	STDEV	SE		side	side	side	side	side	side	AVG	n	STDEV	SE		12
Segm 6	25.5183	23.0453	61.1765	27.3446	61.3027	19.6386	36.3377	6	17.7656	7.25277		3.18979	1.64609	4.70588	0	3.83142	3.92773	2.88349	6	1.59424	0.650846		11.1643	14.8148	18.8235	6.83615	21.0728	4.90966	12.9369	6	5.90437	2.41045		11
Segm 5	5.27956	12.1827	15.4071	6.95655	14.1216	3.17651	9.52067	6	4.61366	1.88352		0	2.70727	5.77765	1.39131	6.27628	1.58826	2.95679	6	2.31318	0.94435		3.29972	2.03046	7.70353	4.17393	7.84535	0	4.1755	6	2.8495	1.1633		10
Segm 4	0	1.35364	1.92588	0	1.56907	0	0.808098	6	0.825146	0.336865		0	0	1.92588	0	0	0	0.32098	6	0.717734	0.293014		0	0.676818	0.962941	1.39131	0	0	0.505178	6	0.546176	0.222975		9
Segm 3	0	0	0	1.39131	0	0	0.231885	6	0.51851	0.211681		0	0	0	0	0	0	0	6	0	0		0	0	0	0	0	0	0	6	0	0		8
Segm 2	0	0	0	1.39131	0	0	0.231885	6	0.51851	0.211681		0	1.35364	0	1.39131	0	0	0.457491	6	0.647081	0.26417		0	0	0	0	0	0	0	6	0	0		7
Segm 1	0	0	0	0	0	0	0	6	0	0		0	0	0	0	0	0	0	6	0	0		0	0.676818	0	0	0	0	0.112803	6	0.252235	0.102975		6
																																		5
	168.947	194.207	209.188	157.375	231.965	138.032						76.8099	63.2504	93.5178	74.867	100.519	68.4637						94.8343	102.467	117.635	75.5388	145.655	66.19						4
	168.947	194.207	209.188	157.375	231.965	138.032						76.8099	63.2504	93.5178	74.867	100.519	68.4637						94.8343	102.467	117.635	75.5388	145.655	66.19						3
																																		2
																																		1
																																		0

## Sheet: Cell1 Gold data
hist	az_bin_1	az_bin_2	az_bin_3	az_bin_4		Sector area															id	height	radius		id	height	radius		id	height	radius
ht_bin_13	4	11	9	8		0.0243409	b1	b2	b3	b4		-	side	+	side		-	+	side		2	0.607491	0.0693304		41	1.32825	0.0820154		79	0.976212	0.0516789
ht_bin_12	11	12	22	21		Segm 12	15	23	31	29		18.4247	28.2512	38.0777	35.6211		18.4247	38.0777	31.9361		3	1.13181	0.105946		42	1.67566	0.101114		80	0.856965	0.0460307
ht_bin_11	8	3	6	4		Segm 11	8	3	6	4		8.4273	3.16024	6.32047	4.21365		8.4273	6.32047	3.68694		4	1.94537	0.0866818		43	1.74333	0.100632		81	1.16142	0.0617428
ht_bin_10	7	5	3	6		Segm 10	7	5	3	6		7.37388	5.26706	3.16024	6.32047		7.37388	3.16024	5.79377		5	2.13959	0.0889529		44	1.57667	0.0854089		82	1.17945	0.0564287
ht_bin_9	3	2	1	2		Segm 9	3	2	1	2		3.16024	2.10682	1.05341	2.10682		3.16024	1.05341	2.10682		6	2.14184	0.0820511		45	1.68194	0.0877593		83	1.15007	0.0566316
ht_bin_8	0	1	3	1		Segm 8	0	1	3	1		0	1.05341	3.16024	1.05341		0	3.16024	1.05341		7	2.13277	0.0919982		46	1.80764	0.0870098		84	1.17567	0.0672019
ht_bin_7	2	1	2	0		Segm 7	2	1	2	0		2.10682	1.05341	2.10682	0		2.10682	2.10682	0.526706		8	2.10135	0.0917275		47	1.77127	0.0828196		85	1.24546	0.0690553
ht_bin_6	2	1	4	0		Segm 6	2	1	4	0		2.10682	1.05341	4.21365	0		2.10682	4.21365	0.526706		9	2.1163	0.0801159		48	1.6216	0.0756612		86	1.21182	0.0643552
ht_bin_5	0	0	0	0		Segm 5	0	0	0	0		0	0	0	0		0	0	0		10	2.16018	0.0901634		49	1.7024	0.100803		87	1.19387	0.0743526
ht_bin_4	0	0	0	0		Segm 4	0	0	0	0		0	0	0	0		0	0	0		11	2.12988	0.0848522		50	1.53408	0.110447		88	1.19334	0.0734342
ht_bin_3	0	0	0	0		Segm 3	0	0	0	0		0	0	0	0		0	0	0		12	2.07307	0.0796848		51	1.6813	0.0780122		89	1.19656	0.0806056
ht_bin_2	0	0	0	0		Segm 2	0	0	0	0		0	0	0	0		0	0	0		13	2.0972	0.0798577		52	1.74192	0.0895817		90	1.14684	0.0706076
ht_bin_1	0	0	0	0		Segm 1	0	0	0	0		0	0	0	0		0	0	0		14	2.14133	0.0843317		53	1.74003	0.101653		91	1.09022	0.0781703
																					15	2.18242	0.0845428		54	1.81167	0.111713		92	1.25833	0.0753776
hist	az_bin_1	az_bin_2	az_bin_3	az_bin_4		Sector area															16	2.2028	0.0774834		55	1.82442	0.0835517		93	1.24889	0.0838703
ht_bin_11	11	2	0	1		0.0231488	b1	b2	b3	b4		-	side	+	side		-	+	side		17	2.25577	0.0763794		56	1.80211	0.0893533		94	1.30113	0.0775467
ht_bin_10	25	11	4	11		Segm 10	36	13	4	12		47.6663	17.2128	5.29626	15.8888		47.6663	5.29626	16.5508		18	2.27751	0.0814102		57	1.81042	0.0870891		95	1.27384	0.0711385
ht_bin_9	23	4	1	8		Segm 9	23	4	1	8		26.1466	4.54724	1.13681	9.09449		26.1466	1.13681	6.82086		19	2.31271	0.0822085		58	1.78042	0.0874869		96	1.28209	0.0609772
ht_bin_8	8	3	3	0		Segm 8	8	3	3	0		9.09449	3.41043	3.41043	0		9.09449	3.41043	1.70522		20	2.33154	0.102739		59	1.54855	0.0740999		97	1.32351	0.076455
ht_bin_7	9	8	4	2		Segm 7	9	8	4	2		10.2313	9.09449	4.54724	2.27362		10.2313	4.54724	5.68405		21	2.31496	0.0902689		60	1.71903	0.0890381		98	1.20538	0.0751245
ht_bin_6	2	0	0	2		Segm 6	2	0	0	2		2.27362	0	0	2.27362		2.27362	0	1.13681		22	2.28168	0.087916		61	1.88603	0.0923395		99	1.28844	0.0879371
ht_bin_5	1	0	0	0		Segm 5	1	0	0	0		1.13681	0	0	0		1.13681	0	0		23	2.28979	0.0959211		62	1.84943	0.0813703		100	1.22848	0.0670423
ht_bin_4	0	5	1	0		Segm 4	0	5	1	0		0	5.68405	1.13681	0		0	1.13681	2.84203		24	2.34442	0.0848795		63	1.70889	0.0849552		101	1.10208	0.0874387
ht_bin_3	0	0	0	0		Segm 3	0	0	0	0		0	0	0	0		0	0	0		25	2.31462	0.0958421		64	1.75339	0.0888231		102	1.24362	0.0770773
ht_bin_2	0	0	0	0		Segm 2	0	0	0	0		0	0	0	0		0	0	0		26	2.28534	0.0939351		65	1.72619	0.0878688		103	1.22742	0.0908863
ht_bin_1	0	0	0	0		Segm 1	0	0	0	0		0	0	0	0		0	0	0		27	2.17736	0.10384		66	1.81299	0.0893819		104	1.17772	0.0709553
																					28	2.19965	0.0945668		67	1.69568	0.0907314		105	1.15584	0.0889079
hist	az_bin_1	az_bin_2	az_bin_3	az_bin_4		Sector area															29	2.22197	0.0967195		68	1.65596	0.0875749		106	1.26014	0.0733178
ht_bin_7	2	1	0	1		0.0229588	b1	b2	b3	b4		-	side	+	side		-	+	side		30	2.14645	0.087722		69	1.49392	0.0817042		107	1.20504	0.0938507
ht_bin_6	14	4	2	8		Segm 6	16	5	2	9		25.5183	7.97448	3.18979	14.3541		25.5183	3.18979	11.1643		31	2.16313	0.100999		70	1.714	0.0734707		108	1.21058	0.0792131
ht_bin_5	4	0	0	5		Segm 5	4	0	0	5		5.27956	0	0	6.59945		5.27956	0	3.29972		32	2.13569	0.0831089		71	1.75949	0.0934531		109	1.22004	0.0709224
ht_bin_4	0	0	0	0		Segm 4	0	0	0	0		0	0	0	0		0	0	0		33	2.16899	0.0932866		72	1.73796	0.0941123		110	1.14278	0.0901713
ht_bin_3	0	0	0	0		Segm 3	0	0	0	0		0	0	0	0		0	0	0		34	2.1714	0.0825157		73	1.60483	0.0935839		112	1.10649	0.0852764
ht_bin_2	0	0	0	0		Segm 2	0	0	0	0		0	0	0	0		0	0	0		35	2.22216	0.0944893		74	1.73517	0.0909934
ht_bin_1	0	0	0	0		Segm 1	0	0	0	0		0	0	0	0		0	0	0		36	2.15618	0.0893989		75	1.76914	0.0952577
																					37	2.10644	0.100492		76	1.65268	0.0936183
row	avg_height	avg_radius		AVG h, um	StDev	n	136	74	65	80	0	168.947	89.8691	76.8099	99.7994	0	168.947	76.8099	94.8343		38	1.82628	0.0884501		77	1.38481	0.077597
1	2.18979	0.171852																			39	1.97013	0.0963555		78	0.551013	0.054715
2	2.09261	0.0888609		2.09261	0.320287	39	MATCH														40	1.63413	0.0844124
3	1.66827	0.0883368		1.66827	0.218373	38	MATCH
4	1.18908	0.073751		1.18908	0.0902835	33	MATCH
				AVG r, um	StDev	Perimeter
			ST 1	0.0888609	0.00811056	0.55833	MATCH
			ST 2	0.0883368	0.0102934	0.555037	MATCH
			ST 3	0.073751	0.0114706	0.463391	MATCH
	A(1/4 cylinder)	c, sector Height	a (radius)	A(spheroid)
ST 1	0.0243409	0.174384	0.0888609	0.167	0.020875
ST 2	0.0231488	0.166827	0.0883368	0.159	0.019875
ST 3	0.0229588	0.19818	0.073751	0.152	0.019
			David's formula		difference, %
ST 1	0.174384	0.0888609	0.0734887		0.142391
ST 2	0.166827	0.0883368	0.0708127		0.141424
ST 3	0.19818	0.073751	0.0630053		0.172429

## Sheet: Cell2 Gold data
hist	az_bin_1	az_bin_2	az_bin_3	az_bin_4		Sector area															id	height	radius		id	height	radius		id	height	radius
ht_bin_13	5	6	5	3		0.0231681	b1	b2	b3	b4		-	side	+	side		-	+	side		1	2.2196	0.0735085		39	1.7099	0.0865623		77	0.948831	0.0569696
ht_bin_12	26	23	8	12		Segm 12	31	29	13	15		42.9363	40.1662	18.0055	20.7756		42.9363	18.0055	30.4709		2	2.38511	0.0870958		40	1.70221	0.0978299		78	0.98857	0.0586161
ht_bin_11	2	1	6	4		Segm 11	2	1	6	4		2.27172	1.13586	6.81517	4.54345		2.27172	6.81517	2.83965		3	2.5838	0.070823		41	2.13855	0.097109		79	1.1697	0.0675607
ht_bin_10	1	3	6	3		Segm 10	1	3	6	3		1.13586	3.40759	6.81517	3.40759		1.13586	6.81517	3.40759		4	2.60626	0.0774539		42	1.91986	0.0902039		80	1.24972	0.0674125
ht_bin_9	2	4	0	0		Segm 9	2	4	0	0		2.27172	4.54345	0	0		2.27172	0	2.27172		5	2.53223	0.0798631		43	2.01956	0.0901538		81	1.3019	0.0646784
ht_bin_8	2	3	2	2		Segm 8	2	3	2	2		2.27172	3.40759	2.27172	2.27172		2.27172	2.27172	2.83965		6	2.59417	0.0685792		44	2.01925	0.0845704		82	1.20239	0.0651518
ht_bin_7	1	1	1	1		Segm 7	1	1	1	1		1.13586	1.13586	1.13586	1.13586		1.13586	1.13586	1.13586		7	2.48519	0.0683102		45	2.07713	0.0845828		83	1.34655	0.0643135
ht_bin_6	0	0	0	1		Segm 6	0	0	0	1		0	0	0	1.13586		0	0	0.567931		8	2.54498	0.0673144		46	2.12627	0.082524		84	1.28718	0.0685397
ht_bin_5	0	0	0	0		Segm 5	0	0	0	0		0	0	0	0		0	0	0		9	2.54115	0.0653691		47	2.0266	0.0775556		85	1.14269	0.0515967
ht_bin_4	0	1	1	1		Segm 4	0	1	1	1		0	1.13586	1.13586	1.13586		0	1.13586	1.13586		10	2.57434	0.0710292		48	2.0805	0.0817278		86	1.15056	0.0595177
ht_bin_3	0	0	1	0		Segm 3	0	0	1	0		0	0	1.13586	0		0	1.13586	0		11	2.51289	0.0657406		49	2.09373	0.0776572		87	1.32305	0.0714715
ht_bin_2	1	2	0	0		Segm 2	1	2	0	0		1.13586	2.27172	0	0		1.13586	0	1.13586		12	2.5053	0.0707176		50	2.02845	0.080575		88	1.35382	0.0600106
ht_bin_1	0	0	0	0		Segm 1	0	0	0	0		0	0	0	0		0	0	0		13	2.60959	0.0807099		51	2.07287	0.0838969		89	1.32003	0.0680121
																					14	2.50008	0.0679523		52	2.07463	0.0796416		90	1.2642	0.0616711
hist	az_bin_1	az_bin_2	az_bin_3	az_bin_4		Sector area															15	2.56499	0.082051		53	2.00747	0.0833594		91	1.28738	0.0680704
ht_bin_11	12	6	0	1		0.0262714	b1	b2	b3	b4		-	side	+	side		-	+	side		16	2.47077	0.0674718		54	2.05013	0.0774578		92	1.35028	0.067289
ht_bin_10	41	11	1	17		Segm 10	53	17	1	18		63.3971	20.3349	1.19617	21.5311		63.3971	1.19617	20.933		17	2.52384	0.0640244		55	2.08893	0.0840206		93	1.27752	0.0601146
ht_bin_9	16	7	4	9		Segm 9	16	7	4	9		16.027	7.01182	4.00675	9.0152		16.027	4.00675	8.01351		18	2.61914	0.0624977		56	2.1376	0.088722		94	1.28317	0.0685554
ht_bin_8	14	3	1	3		Segm 8	14	3	1	3		14.0236	3.00507	1.00169	3.00507		14.0236	1.00169	3.00507		19	2.50885	0.0626672		57	1.95253	0.0850799		95	1.27499	0.0497758
ht_bin_7	3	2	6	4		Segm 7	3	2	6	4		3.00507	2.00338	6.01013	4.00675		3.00507	6.01013	3.00507		20	2.43481	0.0725136		58	1.9992	0.0922723		96	1.12806	0.0617241
ht_bin_6	4	1	6	3		Segm 6	4	1	6	3		4.00675	1.00169	6.01013	3.00507		4.00675	6.01013	2.00338		21	2.56416	0.0789823		59	1.86192	0.0913979		97	1.17286	0.0802837
ht_bin_5	2	1	0	1		Segm 5	2	1	0	1		2.00338	1.00169	0	1.00169		2.00338	0	1.00169		22	2.48729	0.0673684		60	2.09405	0.0852054		98	1.33705	0.0533146
ht_bin_4	0	0	0	1		Segm 4	0	0	0	1		0	0	0	1.00169		0	0	0.500844		23	2.58484	0.0851188		61	2.04102	0.0894865		99	1.19478	0.0683842
ht_bin_3	0	0	0	0		Segm 3	0	0	0	0		0	0	0	0		0	0	0		24	2.51394	0.0630504		62	1.79936	0.0820645		100	1.13166	0.0691241
ht_bin_2	2	0	2	0		Segm 2	2	0	2	0		2.00338	0	2.00338	0		2.00338	2.00338	0		25	2.55696	0.0802267		63	2.04394	0.0823782		101	1.34489	0.0687847
ht_bin_1	0	0	0	0		Segm 1	0	0	0	0		0	0	0	0		0	0	0		26	2.49238	0.0633385		64	2.07173	0.0819716		102	1.23214	0.0694377
																					27	2.58151	0.0602936		65	1.96422	0.0789279		103	1.20006	0.0654647
hist	az_bin_1	az_bin_2	az_bin_3	az_bin_4		Sector area															28	2.58868	0.0689034		66	2.10985	0.0757675		104	1.23537	0.0629904
ht_bin_7	4	0	0	0		0.0205208	b1	b2	b3	b4		-	side	+	side		-	+	side		29	2.60539	0.0639733		67	2.09508	0.0748807		105	1.22513	0.0549282
ht_bin_6	10	9	1	9		Segm 6	14	9	1	9		23.0453	14.8148	1.64609	14.8148		23.0453	1.64609	14.8148		30	2.56879	0.0743617		68	2.11479	0.084303		106	1.22037	0.0540953
ht_bin_5	9	0	2	3		Segm 5	9	0	2	3		12.1827	0	2.70727	4.06091		12.1827	2.70727	2.03046		31	2.55785	0.0664493		69	2.1138	0.0819167		107	1.18425	0.0693305
ht_bin_4	1	0	0	1		Segm 4	1	0	0	1		1.35364	0	0	1.35364		1.35364	0	0.676818		32	2.58656	0.0733764		70	1.80989	0.0810027		108	1.21753	0.0723784
ht_bin_3	0	0	0	0		Segm 3	0	0	0	0		0	0	0	0		0	0	0		33	2.56031	0.0602758		71	1.98355	0.0851697		109	1.10614	0.0742803
ht_bin_2	0	0	1	0		Segm 2	0	0	1	0		0	0	1.35364	0		0	1.35364	0		34	2.57839	0.0721714		72	2.11114	0.0881407		110	0.957651	0.0620514
ht_bin_1	0	1	0	0		Segm 1	0	1	0	0		0	1.35364	0	0		0	0	0.676818		35	2.37715	0.0702164		73	1.94023	0.0858992		111	1.12428	0.0740359
																					36	2.24407	0.073704		74	1.94265	0.090638		112	1.13277	0.0664028
row	avg_height	avg_radius		AVG h, um	StDev	n	158	85	54	79	0	194.207	107.731	63.2504	97.2019	0	194.207	63.2504	102.467		37	2.22179	0.0722099		75	1.6336	0.0797202
1	2.7167	0.123266																			38	1.87155	0.0745638		76	1.48672	0.0725886
2	2.49628	0.070902		2.49628	0.143659	38	MATCH
3	1.98797	0.0841306		1.98797	0.149886	38	MATCH
4	1.21299	0.0646205		1.21299	0.103879	36	MATCH
				AVG r, um	StDev	Perimeter
			ST 1	0.070902	0.00674729	0.445491	MATCH
			ST 2	0.0841306	0.00562553	0.528608	MATCH
			ST 3	0.0646205	0.00671799	0.406023	MATCH
	A(1/4 cylinder)	c, sector Height	a (radius)	A(spheroid)
ST 1	0.0231681	0.208024	0.070902	0.152	0.019
ST 2	0.0262714	0.198797	0.0841306	0.176	0.022
ST 3	0.0205208	0.202165	0.0646205	0.135	0.016875
			David's formula		difference, %
ST 1	0.208024	0.070902	0.0621293		0.179908
ST 2	0.198797	0.0841306	0.0747789		0.162588
ST 3	0.202165	0.0646205	0.0541604		0.177666

## Sheet: Cell3 Gold data
hist	az_bin_1	az_bin_2	az_bin_3	az_bin_4		Sector area															id row 2	height	radius		id	height	radius		id	height	radius
ht_bin_13	11	7	3	3		0.0273707	b1	b2	b3	b4		-	side	+	side		-	+	side		1	2.14425	0.0790664		32	1.68651	0.111608		61	1.19156	0.0769012
ht_bin_12	10	16	10	11		Segm 12	21	23	13	14		35.1171	38.4615	21.7391	23.4114		35.1171	21.7391	30.9365		2	2.31659	0.0816197		33	1.77773	0.110413		62	1.1111	0.0695803
ht_bin_11	6	2	2	7		Segm 11	6	2	2	7		8.43125	2.81042	2.81042	9.83646		8.43125	2.81042	6.32344		3	2.48818	0.0900631		34	1.92654	0.0976226		63	1.21434	0.06196
ht_bin_10	2	3	4	1		Segm 10	2	3	4	1		2.81042	4.21563	5.62083	1.40521		2.81042	5.62083	2.81042		4	2.45775	0.092288		35	1.84446	0.108235		64	1.27752	0.0640193
ht_bin_9	0	4	1	1		Segm 9	0	4	1	1		0	5.62083	1.40521	1.40521		0	1.40521	3.51302		5	2.52405	0.0905559		36	2.04611	0.109034		65	1.25894	0.0663412
ht_bin_8	0	0	0	2		Segm 8	0	0	0	2		0	0	0	2.81042		0	0	1.40521		6	2.41836	0.0842452		37	1.91902	0.106817		66	1.31946	0.0698829
ht_bin_7	0	0	0	0		Segm 7	0	0	0	0		0	0	0	0		0	0	0		7	2.61823	0.0872226		38	2.05051	0.103402		67	1.27405	0.0664627
ht_bin_6	2	0	0	0		Segm 6	2	0	0	0		2.81042	0	0	0		2.81042	0	0		8	2.55261	0.0868603		39	1.9857	0.101897		68	1.23877	0.0702684
ht_bin_5	3	1	1	1		Segm 5	3	1	1	1		4.21563	1.40521	1.40521	1.40521		4.21563	1.40521	1.40521		9	2.52226	0.0861768		40	1.98296	0.0885271		69	1.20737	0.0714108
ht_bin_4	0	0	2	0		Segm 4	0	0	2	0		0	0	2.81042	0		0	2.81042	0		10	2.48539	0.0892263		41	1.97849	0.101687		70	1.17543	0.072366
ht_bin_3	0	1	0	0		Segm 3	0	1	0	0		0	1.40521	0	0		0	0	0.702604		11	2.47556	0.0863827		42	1.9649	0.0966265		71	1.20444	0.0684062
ht_bin_2	0	0	0	0		Segm 2	0	0	0	0		0	0	0	0		0	0	0		12	2.44217	0.0833167		43	1.87381	0.100487		72	1.20827	0.0656663
ht_bin_1	0	0	0	0		Segm 1	0	0	0	0		0	0	0	0		0	0	0		13	2.49494	0.0830681		44	1.87737	0.104509		73	1.16127	0.0718794
																					14	2.53977	0.0783747		45	1.95648	0.0988226		74	1.12631	0.070054
hist	az_bin_1	az_bin_2	az_bin_3	az_bin_4		Sector area															15	2.46037	0.0754158		46	1.95126	0.108264		75	1.15006	0.0664037
ht_bin_11	2	3	0	2		0.0308214	b1	b2	b3	b4		-	side	+	side		-	+	side		16	2.49914	0.0886742		47	1.95217	0.104882		76	1.12646	0.0645947
ht_bin_10	23	6	2	8		Segm 10	25	9	2	10		36.1141	13.0011	2.88913	14.4456		36.1141	2.88913	13.7234		17	2.34191	0.0894065		48	1.78396	0.0989137		77	1.1681	0.0674201
ht_bin_9	10	6	3	6		Segm 9	10	6	3	6		12.4789	7.48731	3.74366	7.48731		12.4789	3.74366	7.48731		18	2.4408	0.0883649		49	1.89531	0.0936232		78	1.07128	0.0638885
ht_bin_8	14	3	6	6		Segm 8	14	3	6	6		17.4704	3.74366	7.48731	7.48731		17.4704	7.48731	5.61548		19	2.4409	0.0838021		50	1.91297	0.10434		79	1.09235	0.0658652
ht_bin_7	6	4	6	7		Segm 7	6	4	6	7		7.48731	4.99154	7.48731	8.7352		7.48731	7.48731	6.86337		20	2.45719	0.0889861		51	1.84179	0.0946927		80	1.16463	0.0695908
ht_bin_6	1	3	9	3		Segm 6	1	3	9	3		1.24789	3.74366	11.231	3.74366		1.24789	11.231	3.74366		21	2.48226	0.0841062		52	1.96218	0.0939106		81	1.15532	0.066709
ht_bin_5	2	5	8	2		Segm 5	2	5	8	2		2.49577	6.23943	9.98308	2.49577		2.49577	9.98308	4.3676		22	2.50306	0.0821424		53	1.91726	0.101104		82	1.18098	0.0683779
ht_bin_4	0	0	2	2		Segm 4	0	0	2	2		0	0	2.49577	2.49577		0	2.49577	1.24789		23	2.52314	0.079974		54	2.03638	0.100962		83	1.28103	0.0684382
ht_bin_3	0	0	0	0		Segm 3	0	0	0	0		0	0	0	0		0	0	0		24	2.54775	0.0844073		55	1.92665	0.101329		84	1.22507	0.0597369
ht_bin_2	0	0	0	0		Segm 2	0	0	0	0		0	0	0	0		0	0	0		25	2.53309	0.0833158		56	2.02228	0.103306		85	0.977849	0.0510674
ht_bin_1	0	0	0	0		Segm 1	0	0	0	0		0	0	0	0		0	0	0		26	2.43832	0.0764255		57	2.05598	0.100997
hist	az_bin_1	az_bin_2	az_bin_3	az_bin_4		Sector area
ht_bin_7	5	1	0	1		0.0207697	b1	b2	b3	b4		-	side	+	side		-	+	side
ht_bin_6	21	5	2	9		Segm 6	26	6	2	10		61.1765	14.1176	4.70588	23.5294		61.1765	4.70588	18.8235
ht_bin_5	8	4	3	4		Segm 5	8	4	3	4		15.4071	7.70353	5.77765	7.70353		15.4071	5.77765	7.70353
ht_bin_4	1	0	1	1		Segm 4	1	0	1	1		1.92588	0	1.92588	1.92588		1.92588	1.92588	0.962941
ht_bin_3	0	0	0	0		Segm 3	0	0	0	0		0	0	0	0		0	0	0
ht_bin_2	0	0	0	0		Segm 2	0	0	0	0		0	0	0	0		0	0	0
ht_bin_1	0	0	0	0		Segm 1	0	0	0	0		0	0	0	0		0	0	0
row	avg_height	avg_radius		AVG h, um	StDev	n	127	74	65	77	0	209.188	114.947	93.5178	120.323	0	209.188	93.5178	117.635
1	2.20463	0.118665
2	2.46723	0.0847495		2.46723	0.0894173	26	MATCH
3	1.92803	0.10177		1.92803	0.0882282	26	MATCH
4	1.18248	0.0670916		1.18248	0.0737975	25	MATCH
				AVG r, um	StDev	Perimeter
			ST 1	0.0847495	0.00438338	0.532497	MATCH
			ST 2	0.10177	0.00547781	0.639438	MATCH
			ST 3	0.0670916	0.00480948	0.421549	MATCH
	A(1/4 cylinder)	c, sector Height	a (radius)	A(spheroid)
ST 1	0.0273707	0.205603	0.0847495	0.184	0.023
ST 2	0.0308214	0.192803	0.10177	0.213	0.026625
ST 3	0.0207697	0.19708	0.0670916	0.136	0.017
			David's formula		difference, %
ST 1	0.205603	0.0847495	0.0773058		0.159685
ST 2	0.192803	0.10177	0.0941805		0.136152
ST 3	0.19708	0.0670916	0.0556806		0.1815

## Sheet: Cell4 Gold data
hist	az_bin_1	az_bin_2	az_bin_3	az_bin_4		Sector area															id row 2	height	radius		id	height	radius		id	height	radius
ht_bin_13	4	6	5	6		0.0264156	b1	b2	b3	b4		-	side	+	side		-	+	side		5	2.39879	0.0791096		40	2.11066	0.111295		74	1.31268	0.0692399
ht_bin_12	10	8	8	6		Segm 12	14	14	13	12		24.4755	24.4755	22.7273	20.979		24.4755	22.7273	22.7273		6	2.44425	0.0814824		41	2.10253	0.0963831		75	1.33129	0.0712901
ht_bin_11	4	1	5	2		Segm 11	4	1	5	2		5.82407	1.45602	7.28008	2.91203		5.82407	7.28008	2.18402		7	2.40207	0.0827582		42	2.00656	0.101833		76	1.25549	0.0663996
ht_bin_10	3	2	1	6		Segm 10	3	2	1	6		4.36805	2.91203	1.45602	8.7361		4.36805	1.45602	5.82407		8	2.44885	0.0816334		43	1.62505	0.0974766		77	1.32497	0.0660945
ht_bin_9	1	0	1	1		Segm 9	1	0	1	1		1.45602	0	1.45602	1.45602		1.45602	1.45602	0.728008		9	2.4791	0.0807722		44	1.99338	0.097215		78	1.47722	0.074631
ht_bin_8	0	0	3	1		Segm 8	0	0	3	1		0	0	4.36805	1.45602		0	4.36805	0.728008		10	2.4988	0.0785525		45	2.13086	0.102763		79	1.42229	0.0652343
ht_bin_7	2	1	0	0		Segm 7	2	1	0	0		2.91203	1.45602	0	0		2.91203	0	0.728008		11	2.49954	0.0850362		46	2.05078	0.0952792		80	1.14649	0.0612474
ht_bin_6	1	0	1	0		Segm 6	1	0	1	0		1.45602	0	1.45602	0		1.45602	1.45602	0		12	2.54445	0.0845025		47	1.978	0.0958439		81	1.25757	0.0593494
ht_bin_5	2	2	1	0		Segm 5	2	2	1	0		2.91203	2.91203	1.45602	0		2.91203	1.45602	1.45602		13	2.55543	0.0794794		48	2.01473	0.0930428		82	1.45725	0.0721211
ht_bin_4	1	0	0	0		Segm 4	1	0	0	0		1.45602	0	0	0		1.45602	0	0		14	2.62147	0.0821108		49	2.14014	0.100805		83	1.39967	0.0664445
ht_bin_3	0	0	0	0		Segm 3	0	0	0	0		0	0	0	0		0	0	0		15	2.60045	0.0864375		50	2.06114	0.089942		84	1.42349	0.0623906
ht_bin_2	0	0	0	0		Segm 2	0	0	0	0		0	0	0	0		0	0	0		16	2.47861	0.0770766		51	2.24824	0.0991142		85	1.32759	0.0623809
ht_bin_1	0	0	0	0		Segm 1	0	0	0	0		0	0	0	0		0	0	0		17	2.52899	0.0809695		52	2.1622	0.100644		86	1.40551	0.0635098
																					18	2.44196	0.0819332		53	2.05408	0.104313		87	1.41376	0.0677289
hist	az_bin_1	az_bin_2	az_bin_3	az_bin_4		Sector area															19	2.50581	0.0817511		54	2.07878	0.0932951		88	1.33918	0.0637274
ht_bin_11	2	1	1	2		0.0322161	b1	b2	b3	b4		-	side	+	side		-	+	side		20	2.55279	0.0784177		55	1.97817	0.101666		89	1.44036	0.0602016
ht_bin_10	16	6	3	9		Segm 10	18	7	4	11		25.2898	9.83491	5.61995	15.4549		25.2898	5.61995	12.6449		21	2.64384	0.0790513		56	2.17775	0.0982391		90	1.14957	0.0582322
ht_bin_9	17	9	3	3		Segm 9	17	9	3	3		20.2956	10.7448	3.58158	3.58158		20.2956	3.58158	7.16317		22	2.59246	0.0827284		57	2.08922	0.0948653		91	1.29059	0.0618446
ht_bin_8	12	4	6	1		Segm 8	12	4	6	1		14.3263	4.77544	7.16317	1.19386		14.3263	7.16317	2.98465		23	2.56826	0.0812109		58	2.17185	0.0958628		92	1.38774	0.0645788
ht_bin_7	8	2	3	2		Segm 7	8	2	3	2		9.55089	2.38772	3.58158	2.38772		9.55089	3.58158	2.38772		24	2.52399	0.0827658		59	2.1038	0.103164		93	1.34591	0.0642895
ht_bin_6	3	0	6	1		Segm 6	3	0	6	1		3.58158	0	7.16317	1.19386		3.58158	7.16317	0.596931		25	2.48417	0.0772686		60	2.11812	0.100504		94	1.47463	0.0706006
ht_bin_5	0	0	3	2		Segm 5	0	0	3	2		0	0	3.58158	2.38772		0	3.58158	1.19386		26	2.41109	0.0746124		61	2.07231	0.099062		95	1.33149	0.0653622
ht_bin_4	1	2	1	1		Segm 4	1	2	1	1		1.19386	2.38772	1.19386	1.19386		1.19386	1.19386	1.79079		27	2.44318	0.0782013		62	1.96613	0.103875		96	1.35692	0.0663725
ht_bin_3	0	0	0	0		Segm 3	0	0	0	0		0	0	0	0		0	0	0		28	2.39506	0.0815974		63	2.0443	0.103278		97	1.34845	0.0676323
ht_bin_2	1	0	0	0		Segm 2	1	0	0	0		1.19386	0	0	0		1.19386	0	0		29	2.4641	0.0817461		64	2.10328	0.102279		98	1.35772	0.0617744
ht_bin_1	0	0	0	0		Segm 1	0	0	0	0		0	0	0	0		0	0	0		30	2.33645	0.0819206		65	2.2163	0.0950564		99	1.25181	0.0668412
																													100	1.4101	0.0709638
hist	az_bin_1	az_bin_2	az_bin_3	az_bin_4		Sector area																							101	1.30274	0.0626372
ht_bin_7	3	0	0	0		0.0231854	b1	b2	b3	b4		-	side	+	side		-	+	side										102	1.25916	0.0657007
ht_bin_6	13	4	0	4		Segm 6	16	4	0	4		27.3446	6.83615	0	6.83615		27.3446	0	6.83615										103	1.3738	0.0721149
ht_bin_5	5	3	1	3		Segm 5	5	3	1	3		6.95655	4.17393	1.39131	4.17393		6.95655	1.39131	4.17393										104	1.3052	0.0709669
ht_bin_4	0	0	0	2		Segm 4	0	0	0	2		0	0	0	2.78262		0	0	1.39131
ht_bin_3	1	0	0	0		Segm 3	1	0	0	0		1.39131	0	0	0		1.39131	0	0
ht_bin_2	1	0	1	0		Segm 2	1	0	1	0		1.39131	0	1.39131	0		1.39131	1.39131	0
ht_bin_1	0	0	0	0		Segm 1	0	0	0	0		0	0	0	0		0	0	0
row	avg_height	avg_radius		AVG h, um	StDev	n	111	51	53	52	0	157.375	74.3522	74.867	76.7254	0	157.375	74.867	75.5388
1	1.87172	0.112674
2	2.49477	0.0808894		2.49477	0.0753393	26	MATCH
3	2.06917	0.0991191		2.06917	0.114349	26	MATCH
4	1.34454	0.0658678		1.34454	0.0812186	31	MATCH
				AVG r, um	StDev	Perimeter
			ST 1	0.0808894	0.00257547	0.508243	MATCH
			ST 2	0.0991191	0.00445502	0.622784	MATCH
			ST 3	0.0658678	0.00407734	0.41386	MATCH
	A(1/4 cylinder)	c, sector Height	a (radius)	A(spheroid)
ST 1	0.0264156	0.207897	0.0808894	0.176	0.022
ST 2	0.0322161	0.206917	0.0991191	0.219	0.027375
ST 3	0.0231854	0.224089	0.0658678	0.151	0.018875
			David's formula		difference, %
ST 1	0.207897	0.0808894	0.073387		0.167159
ST 2	0.206917	0.0991191	0.095297		0.150269
ST 3	0.224089	0.0658678	0.0600008		0.18591

## Sheet: Cell5 Gold data
hist	az_bin_1	az_bin_2	az_bin_3	az_bin_4		Sector area															id row 2	height	radius		id	height	radius		id	height	radius
ht_bin_13	13	12	1	8		0.0234133	b1	b2	b3	b4		-	side	+	side		-	+	side		2	2.47801	0.078036		40	1.97033	0.105007		77	1.10727	0.0605601
ht_bin_12	29	23	8	18		Segm 12	42	35	9	26		65.6891	54.741	14.0762	40.6647		65.6891	14.0762	47.7028		3	2.55624	0.0695106		41	2.03107	0.103435		78	0.740632	0.042685
ht_bin_11	7	3	4	8		Segm 11	7	3	4	8		9.05985	3.88279	5.17705	10.3541		9.05985	5.17705	7.11845		4	2.57311	0.0717099		42	2.11497	0.09953		79	0.64534	0.0450758
ht_bin_10	1	5	4	3		Segm 10	1	5	4	3		1.29426	6.47132	5.17705	3.88279		1.29426	5.17705	5.17705		5	2.59504	0.0733806		43	2.08213	0.09963		80	1.30516	0.0598701
ht_bin_9	0	3	4	2		Segm 9	0	3	4	2		0	3.88279	5.17705	2.58853		0	5.17705	3.23566		6	2.51822	0.0713228		44	2.09451	0.0991634		81	1.34141	0.0577208
ht_bin_8	1	1	1	5		Segm 8	1	1	1	5		1.29426	1.29426	1.29426	6.47132		1.29426	1.29426	3.88279		7	2.4959	0.068405		45	1.98607	0.0928963		82	1.32358	0.0534946
ht_bin_7	0	1	4	2		Segm 7	0	1	4	2		0	1.29426	5.17705	2.58853		0	5.17705	1.9414		8	2.5192	0.0720436		46	1.99195	0.0974674		83	1.37703	0.0551149
ht_bin_6	0	2	2	0		Segm 6	0	2	2	0		0	2.58853	2.58853	0		0	2.58853	1.29426		9	2.51809	0.0723614		47	1.98454	0.0920975		84	0.760766	0.0531317
ht_bin_5	0	0	0	0		Segm 5	0	0	0	0		0	0	0	0		0	0	0		10	2.38303	0.067804		48	2.07622	0.0933814		85	1.19849	0.055736
ht_bin_4	0	0	0	0		Segm 4	0	0	0	0		0	0	0	0		0	0	0		11	2.41403	0.065949		49	1.92677	0.0896507		86	1.22642	0.0628798
ht_bin_3	0	0	1	0		Segm 3	0	0	1	0		0	0	1.29426	0		0	1.29426	0		12	2.3262	0.0681609		50	1.99159	0.0886542		87	1.21313	0.0624836
ht_bin_2	0	0	0	0		Segm 2	0	0	0	0		0	0	0	0		0	0	0		13	2.34136	0.0728344		51	1.91473	0.0887775		88	1.22952	0.0516633
ht_bin_1	0	0	0	0		Segm 1	0	0	0	0		0	0	0	0		0	0	0		14	2.33094	0.0717107		52	1.84092	0.0804342		89	1.10596	0.0552338
																					15	2.38597	0.077922		53	1.87169	0.0821904		90	1.23587	0.0592125
hist	az_bin_1	az_bin_2	az_bin_3	az_bin_4		Sector area															16	2.42804	0.0744706		54	1.89912	0.0852315		91	1.26967	0.0611548
ht_bin_11	7	4	0	6		0.0286818	b1	b2	b3	b4		-	side	+	side		-	+	side		17	2.33643	0.072917		55	1.85574	0.0935175		92	1.28721	0.0517026
ht_bin_10	20	12	9	17		Segm 10	27	16	9	23		31.8115	18.8513	10.6038	27.0987		31.8115	10.6038	22.975		18	2.40249	0.0745252		56	1.8453	0.0897092		93	1.27089	0.0526138
ht_bin_9	23	17	4	11		Segm 9	23	17	4	11		22.9115	16.9346	3.98461	10.9577		22.9115	3.98461	13.9461		19	2.31507	0.0775037		57	1.83431	0.0845383		94	1.29467	0.0603287
ht_bin_8	16	4	5	3		Segm 8	16	4	5	3		15.9384	3.98461	4.98076	2.98846		15.9384	4.98076	3.48653		20	2.27851	0.0748905		58	1.85117	0.0879719		95	1.21972	0.0598515
ht_bin_7	4	3	7	3		Segm 7	4	3	7	3		3.98461	2.98846	6.97307	2.98846		3.98461	6.97307	2.98846		21	2.2152	0.0697575		59	1.91043	0.0915897		96	1.13077	0.054395
ht_bin_6	0	0	13	2		Segm 6	0	0	13	2		0	0	12.95	1.9923		0	12.95	0.996152		23	2.32851	0.0706505		60	1.75962	0.0911042		97	1.14122	0.0568602
ht_bin_5	3	1	9	2		Segm 5	3	1	9	2		2.98846	0.996152	8.96537	1.9923		2.98846	8.96537	1.49423		24	2.42736	0.0709993		61	1.90337	0.0893456		98	1.16799	0.0484594
ht_bin_4	0	0	2	1		Segm 4	0	0	2	1		0	0	1.9923	0.996152		0	1.9923	0.498076		25	2.45251	0.0717004		62	1.99756	0.0924837		99	1.20743	0.0619371
ht_bin_3	0	0	0	0		Segm 3	0	0	0	0		0	0	0	0		0	0	0		26	2.46146	0.0712719		63	2.05318	0.0890267		100	1.24369	0.0554751
ht_bin_2	0	0	0	0		Segm 2	0	0	0	0		0	0	0	0		0	0	0		27	2.49626	0.0750692		64	2.04206	0.0892323		101	1.30596	0.0582049
ht_bin_1	0	0	0	0		Segm 1	0	0	0	0		0	0	0	0		0	0	0		28	2.57587	0.0740261		65	2.06002	0.0837621		102	1.37596	0.0633025
																					29	2.58799	0.073633		66	2.07431	0.0883025		103	1.16053	0.0567814
hist	az_bin_1	az_bin_2	az_bin_3	az_bin_4		Sector area															30	2.60072	0.0752647		67	2.08923	0.0928178		104	1.22954	0.0521591
ht_bin_7	7	1	0	4		0.0177033	b1	b2	b3	b4		-	side	+	side		-	+	side		31	2.55614	0.072102		68	2.11155	0.0926302		105	1.32999	0.0554031
ht_bin_6	25	8	2	9		Segm 6	32	9	2	13		61.3027	17.2414	3.83142	24.9042		61.3027	3.83142	21.0728		32	2.64076	0.0750868		69	2.0788	0.0911883		106	1.31779	0.0651393
ht_bin_5	9	3	4	7		Segm 5	9	3	4	7		14.1216	4.70721	6.27628	10.9835		14.1216	6.27628	7.84535		33	2.5566	0.0715784		70	2.06855	0.0945996		107	1.33861	0.0606056
ht_bin_4	1	0	0	0		Segm 4	1	0	0	0		1.56907	0	0	0		1.56907	0	0		34	2.53349	0.075267		71	2.09955	0.0921205		108	1.29239	0.0574096
ht_bin_3	0	0	0	0		Segm 3	0	0	0	0		0	0	0	0		0	0	0		35	2.57644	0.0767956		72	2.19027	0.0934754		109	1.13982	0.058052
ht_bin_2	0	0	0	0		Segm 2	0	0	0	0		0	0	0	0		0	0	0						73	2.04919	0.0967578		110	1.17036	0.0556982
ht_bin_1	0	0	0	0		Segm 1	0	0	0	0		0	0	0	0		0	0	0						74	1.78612	0.0995837		111	1.25465	0.0595076
																													112	1.10022	0.0553644
row	avg_height	avg_radius		AVG h, um	StDev	n	166	103	84	111	0	231.965	139.859	100.519	151.452	0	231.965	100.519	145.655
1	1.95055	0.122698
2	2.46076	0.0726867		2.46076	0.108337	33	MATCH
3	1.98391	0.0920373		1.98391	0.107098	35	MATCH
4	1.1961	0.0565352		1.1961	0.163965	36	MATCH
				AVG r, um	StDev	Perimeter
			ST 1	0.0726867	0.00290277	0.456704	MATCH
			ST 2	0.0920373	0.00555033	0.578287	MATCH
			ST 3	0.0565352	0.00483882	0.355221	MATCH
	A(1/4 cylinder)	c, sector Height	a (radius)	A(spheroid)
ST 1	0.0234133	0.205064	0.0726867	0.155	0.019375
ST 2	0.0286818	0.198391	0.0920373	0.194	0.02425
ST 3	0.0177033	0.19935	0.0565352	0.116	0.0145
			David's formula		difference, %
ST 1	0.205064	0.0726867	0.0634248		0.17248
ST 2	0.198391	0.0920373	0.0839756		0.154516
ST 3	0.19935	0.0565352	0.0454479		0.180946

## Sheet: Cell6 Gold data
hist	az_bin_1	az_bin_2	az_bin_3	az_bin_4		Sector area															id row 2	height	radius		id	height	radius		id	height	radius
ht_bin_13	9	11	4	5		0.0222525	b1	b2	b3	b4		-	side	+	side		-	+	side		1	1.67129	0.0797039		40	1.52719	0.0792246		77	1.1662	0.0513293
ht_bin_12	18	6	9	9		Segm 12	27	17	13	14		41.897	26.3796	20.1726	21.7244		41.897	20.1726	24.052		2	2.06947	0.0656285		41	1.93141	0.084271		78	1.26387	0.0551196
ht_bin_11	5	4	2	5		Segm 11	5	4	2	5		6.41983	5.13586	2.56793	6.41983		6.41983	2.56793	5.77785		3	2.32422	0.0711096		42	1.90119	0.0846277		79	1.27203	0.055112
ht_bin_10	1	3	6	2		Segm 10	1	3	6	2		1.28397	3.8519	7.7038	2.56793		1.28397	7.7038	3.20992		4	2.2667	0.075148		43	1.99348	0.0887301		80	1.19121	0.0460383
ht_bin_9	1	0	1	4		Segm 9	1	0	1	4		1.28397	0	1.28397	5.13586		1.28397	1.28397	2.56793		5	2.32387	0.0720792		44	1.96923	0.080143		81	1.28187	0.05295
ht_bin_8	1	0	1	1		Segm 8	1	0	1	1		1.28397	0	1.28397	1.28397		1.28397	1.28397	0.641983		6	2.34383	0.0733395		45	1.93364	0.080885		82	1.21003	0.0534389
ht_bin_7	0	0	0	1		Segm 7	0	0	0	1		0	0	0	1.28397		0	0	0.641983		7	2.34472	0.0760188		46	1.92377	0.0779164		83	1.25499	0.0577823
ht_bin_6	0	0	0	0		Segm 6	0	0	0	0		0	0	0	0		0	0	0		8	2.34064	0.069966		47	1.90607	0.0773344		84	1.33326	0.0547252
ht_bin_5	0	0	1	0		Segm 5	0	0	1	0		0	0	1.28397	0		0	1.28397	0		9	2.3399	0.0718654		48	1.88677	0.0757037		85	1.2382	0.053025
ht_bin_4	0	0	0	0		Segm 4	0	0	0	0		0	0	0	0		0	0	0		10	2.32947	0.0771836		49	1.93499	0.0831235		86	1.31598	0.0646671
ht_bin_3	0	0	0	1		Segm 3	0	0	0	1		0	0	0	1.28397		0	0	0.641983		11	2.33753	0.0707762		50	1.99043	0.084114		87	1.28458	0.0600199
ht_bin_2	0	0	0	0		Segm 2	0	0	0	0		0	0	0	0		0	0	0		12	2.44316	0.078791		51	1.94839	0.0849138		88	1.23298	0.0563904
ht_bin_1	0	0	0	0		Segm 1	0	0	0	0		0	0	0	0		0	0	0		13	2.31826	0.0753309		52	1.91694	0.0800329		89	1.20548	0.0629977
																					14	2.32747	0.0741875		53	1.9148	0.0790597		90	1.37359	0.0637339
hist	az_bin_1	az_bin_2	az_bin_3	az_bin_4		Sector area															15	2.26183	0.0721225		54	1.93239	0.0843618		91	1.34223	0.0567028
ht_bin_11	9	1	0	6		0.024836	b1	b2	b3	b4		-	side	+	side		-	+	side		16	2.33393	0.0717391		55	2.00197	0.0820397		92	1.26765	0.0610066
ht_bin_10	18	5	1	4		Segm 10	27	6	1	10		38.1787	8.48416	1.41403	14.1403		38.1787	1.41403	11.3122		17	2.36523	0.0714456		56	1.86596	0.0793033		93	1.19999	0.053191
ht_bin_9	9	7	3	3		Segm 9	9	7	3	3		10.6581	8.28966	3.55271	3.55271		10.6581	3.55271	5.92119		18	2.39441	0.0689715		57	1.96069	0.0798283		94	1.28382	0.058686
ht_bin_8	8	5	4	0		Segm 8	8	5	4	0		9.4739	5.92119	4.73695	0		9.4739	4.73695	2.96059		19	2.48946	0.0717227		58	1.96172	0.0863849		95	1.45941	0.0620339
ht_bin_7	3	2	4	1		Segm 7	3	2	4	1		3.55271	2.36847	4.73695	1.18424		3.55271	4.73695	1.77636		20	2.38031	0.075039		59	1.99221	0.0846567		96	1.30297	0.057135
ht_bin_6	0	1	10	1		Segm 6	0	1	10	1		0	1.18424	11.8424	1.18424		0	11.8424	1.18424		21	2.37899	0.0746967		60	2.04676	0.0893627		97	1.26203	0.061179
ht_bin_5	1	0	2	1		Segm 5	1	0	2	1		1.18424	0	2.36847	1.18424		1.18424	2.36847	0.592119		22	2.4296	0.0719425		61	1.95322	0.0833532		98	1.38595	0.065609
ht_bin_4	0	0	0	0		Segm 4	0	0	0	0		0	0	0	0		0	0	0		23	2.37822	0.0693375		62	1.92848	0.0805157		99	1.38374	0.0631515
ht_bin_3	0	0	0	0		Segm 3	0	0	0	0		0	0	0	0		0	0	0		24	2.36945	0.0729688		63	1.98642	0.0787853		100	1.26975	0.0591701
ht_bin_2	0	0	0	0		Segm 2	0	0	0	0		0	0	0	0		0	0	0		25	2.37845	0.0715976		64	1.93557	0.0772157		101	1.37393	0.0655739
ht_bin_1	0	0	0	0		Segm 1	0	0	0	0		0	0	0	0		0	0	0		26	2.37176	0.0714306		65	1.97716	0.0781666		102	1.39295	0.0608969
																					27	2.40277	0.0704455		66	1.99605	0.0821575		103	1.32382	0.0569008
hist	az_bin_1	az_bin_2	az_bin_3	az_bin_4		Sector area															28	2.42294	0.073363		67	1.93545	0.0797794		104	1.33653	0.0582591
ht_bin_7	4	1	0	0		0.0196757	b1	b2	b3	b4		-	side	+	side		-	+	side		29	2.44312	0.0697858		68	1.96941	0.0808393		105	1.35737	0.0608096
ht_bin_6	6	2	2	2		Segm 6	10	3	2	2		19.6386	5.89159	3.92773	3.92773		19.6386	3.92773	4.90966		30	2.40363	0.0743748		69	1.96942	0.0815065		106	1.2257	0.0602776
ht_bin_5	2	0	1	0		Segm 5	2	0	1	0		3.17651	0	1.58826	0		3.17651	1.58826	0		31	2.31629	0.0717192		70	1.99774	0.0910466		107	1.10154	0.0531517
ht_bin_4	0	0	0	0		Segm 4	0	0	0	0		0	0	0	0		0	0	0		32	2.39502	0.0691035		71	1.94665	0.0788056		108	1.32496	0.0660366
ht_bin_3	0	0	0	0		Segm 3	0	0	0	0		0	0	0	0		0	0	0		33	2.38143	0.0762098		72	1.69825	0.0823733
ht_bin_2	0	0	0	0		Segm 2	0	0	0	0		0	0	0	0		0	0	0		34	2.23814	0.0732679		73	1.94812	0.0821896
ht_bin_1	0	0	0	0		Segm 1	0	0	0	0		0	0	0	0		0	0	0		35	2.29825	0.0791867
row	avg_height	avg_radius		AVG h, um	StDev	n	95	48	51	46	0	138.032	67.5067	68.4637	64.8733	0	138.032	68.4637	66.19
1	2.43724	0.106034
2	2.33182	0.0729028		2.33182	0.133773	35	MATCH
3	1.93182	0.0818456		1.93182	0.0901912	34	MATCH
4	1.28808	0.0583469		1.28808	0.0754339	32	MATCH
				AVG r, um	StDev	Perimeter
			ST 1	0.0729028	0.0030403	0.458062	MATCH
			ST 2	0.0818456	0.00352531	0.514251	MATCH
			ST 3	0.0583469	0.00469916	0.366604	MATCH
	A(1/4 cylinder)	c, sector Height	a (radius)	A(spheroid)
ST 1	0.0222525	0.194319	0.0729028	0.1473	0.0184125
ST 2	0.024836	0.193182	0.0818456	0.1664	0.0208
ST 3	0.0196757	0.21468	0.0583469	0.1273	0.0159125
			David's formula		difference, %
ST 1	0.194319	0.0729028	0.061202		0.172564
ST 2	0.193182	0.0818456	0.0707167		0.162508
ST 3	0.21468	0.0583469	0.0500465		0.19126
