# Supplementary material for: PKHD1L1 is a coat protein of hair-cell stereocilia and is required for normal hearing
Source: Nat Commun. 2019 Aug 23;10:3801. doi: 10.1038/s41467-019-11712-w (PMC6707252; doi:10.1038/s41467-019-11712-w)
Supplement: Supplementary file 7 — Source Data [file 41467_2019_11712_MOESM7_ESM.zip › Fig7.xlsx]

## Sheet: 7a 3 weeks
	1	2	3	4	5	6						AVG	n	STDEV	StErr	t test
Pkhd1l1fl/fl, Atoh1-Cre-
5.6 kHz	85	85	85	85	85	85						85	6	0	0	0.457688
8 kHz	49.18	63.56	85	85	85	57.73						70.9117	6	16.0967	6.57143	0.54758
11.2 kHz	18.7	37.61	41.03	54.34	40.51	32.44						37.4383	6	11.6973	4.77542	0.921428
16 kHz	31.16	33.87	33.34	44.44	35.19	28.84						34.4733	6	5.37046	2.19248	0.324398
22.6 kHz	31.38	41.16	40.39	57.58	51.78	35.58						42.9783	6	9.89889	4.04121	0.27357
32 kHz	85	50.49	85	63.04	53.53	32.27						61.555	6	20.7171	8.45771	0.0230247
	1	2	3	4	5	6	7	8	9	10
Pkhd1l1fl/fl, Atoh1-Cre+
5.6 kHz	85	85	85	85	85	85	68.22	85	85	85		83.322	10	5.3063	1.678
8 kHz	58.61	53.22	85	85	85	85	62.93	85	69.47	85		75.423	10	12.9849	4.1062
11.2 kHz	27.45	32.35	40.65	25.64	32.78	33	52.18	48.03	35.9	41.32		36.93	10	8.56947	2.7099
16 kHz	31.17	38.53	37.62	29.08	36.71	40.82	50.58	37.56	34.41	38.12		37.46	10	5.81849	1.83997
22.6 kHz	42.91	36.4	85	43.85	51.67	40.88	65.95	46.24	46.35	46.96		50.621	10	14.4194	4.5598
32 kHz	85	85	85	85	85	85	85	63.57	85	62.39		80.596	10	9.28861	2.93732

## Sheet: 7a 6 weeks
	1	2	3	4							AVG	n	STDEV	StErr	t test
Pkhd1l1fl/fl, Atoh1-Cre-
5.6 kHz	60.57	85	85	56.88							71.8625	4	15.2445	7.62225	0.0190231
8 kHz	42.85	85	59.46	47.82							58.7825	4	18.8134	9.40672	0.0435742
11.2 kHz	28.94	35.71	32.34	23.44							30.1075	4	5.2342	2.6171	0.260097
16 kHz	28.92	26.36	36.56	26.93							29.6925	4	4.70802	2.35401	0.164312
22.6 kHz	37.46	43.05	44.99	32.6							39.525	4	5.61283	2.80642	0.0452815
32 kHz	85	85	41.91	26.04							59.4875	4	30.1633	15.0817	0.0948278
	1	2	3	4	5	6	7	8	9
Pkhd1l1fl/fl, Atoh1-Cre+
5.6 kHz	85	85	85	85	85	85	85	85	85		85	9	0	0
8 kHz	85	85	85	54.79	85	58.41	85	85	85		78.6889	9	12.5559	4.18529
11.2 kHz	85	24.43	39.26	28.72	46.85	36.65	38.09	33.46	36.89		41.0389	9	17.6767	5.89224
16 kHz	85	38.99	42.05	27.85	35.98	44.01	42.05	34.3	33.4		42.6256	9	16.6894	5.56314
22.6 kHz	52.41	42.61	85	53.77	45.33	85	85	55.97	45.43		61.1689	9	18.3891	6.1297
32 kHz	85	85	55.45	85	66.16	85	85	85	85		79.6233	9	10.9998	3.66661

## Sheet: 7a 12 weeks
										AVG	n	STDEV	StErr	t test
Pkhd1l1fl/fl, Atoh1-Cre-
5.6 kHz	85	85	85	85	56.17	85				80.195	6	11.7698	4.805	0.70032
8 kHz	54	45.22	85	85	50.76	67.13				64.5183	6	17.4251	7.11377	0.515005
11.2 kHz	28.7	32.42	31.22	37.63	24.06	34.99				31.5033	6	4.77232	1.94829	0.0646447
16 kHz	26.87	43.31	33.1	30.14	26.23	33.62				32.2117	6	6.23781	2.54657	0.081467
22.6 kHz	40.2	38.98	47.77	46.48	31.44	35.99				40.1433	6	6.20764	2.53426	9.43789e-06
32 kHz	85	63.06	53.08	31.94	85	37.92				59.3333	6	22.7133	9.27267	0.114682
Pkhd1l1fl/fl, Atoh1-Cre+
5.6 kHz	85	85	85	85	85	85	85	62.99		82.2488	8	7.78171	2.75125
8 kHz	63.3	85	63.39	47.19	85	85	85	50.96		70.605	8	16.3378	5.77629
11.2 kHz	34.82	58.24	34.36	31.73	47.09	37.34	48.49	30.97		40.38	8	9.78002	3.45776
16 kHz	35.52	56.59	37.6	29.65	57.67	40.7	85	34.82		47.1938	8	18.3565	6.49001
22.6 kHz	85	69.54	85	53.09	85	85	85	85		79.0787	8	11.8126	4.1764
32 kHz	85	85	52.12	85	62.71	85	66.11	85		75.7425	8	13.3586	4.72297

## Sheet: 7a 6 months
	1	2	3	4	5	6	7	8							AVG	n	STDEV	StErr	t test
Pkhd1l1fl/fl, Atoh1-Cre-
5.6 kHz	68.36	85	85	85	85	85	85	85							82.92	8	5.88313	2.08	0.210413
8 kHz	49.88	85	55.1	62.73	53.82	85	53.58	51.63							62.0925	8	14.6303	5.17258	0.000611322
11.2 kHz	31.43	31.56	33.09	28.77	25.74	85	33.25	28.79							37.2038	8	19.4773	6.88627	0.00619109
16 kHz	32.69	26.85	34.51	38.32	24.66	45.05	36.97	28.05							33.3875	8	6.78571	2.39911	4.16967e-08
22.6 kHz	43.82	35.62	52.48	57.25	30.69	50.47	61.22	40.2							46.4687	8	10.6835	3.77718	4.94566e-11
32 kHz	85	31.25	34.42	85	36.5	55.96	63.23	53.36							55.59	8	21.3756	7.55741	7.19981e-05
	1	2	3	4	5	6	7	8	9	10	11	12	13
Pkhd1l1fl/fl, Atoh1-Cre+
5.6 kHz	85	85	85	85	85	85	85	85	85	85	85	85	85		85	13	0	0
8 kHz	85	85	85	85	85	85	85	68.57	85	85	85	85	61.4		81.9208	13	7.65748	2.1238
11.2 kHz	46.25	65.03	85	37.53	85	55.88	85	63.42	85	63.93	32.77	59.54	54		62.95	13	18.0922	5.01787
16 kHz	85	85	85	85	85	85	85	85	85	85	33.43	85	85		81.0331	13	14.3029	3.96692
22.6 kHz	85	85	85	85	85	85	85	85	85	85	85	85	85		85	13	0	0
32 kHz	85	85	85	85	85	85	85	85	85	85	85	85	85		85	13	0	0

## Sheet: 7b 3 weeks
	1	2	3	4								AVG	n	STDEV	StErr	t test
Pkhd1l1fl/fl, Atoh1-Cre-
4.0 kHZ	n/a	n/a	75	60								67.5	2	10.6066	7.5	0.285637
5.6 kHz	n/a	n/a	50	40								45	2	7.07107	5	0.767743
8 kHz	n/a	45	50	40								45	3	5	2.88675	0.416921
11.2 kHz	30	45	45	35								38.75	4	7.5	3.75	0.873479
16 kHz	35	40	55	35								41.25	4	9.46485	4.73242	0.103452
22.6 kHz	50	60	55	45								52.5	4	6.45497	3.22749	0.00616638
32 kHz	40	50	60	40								47.5	4	9.57427	4.78714	5.27577e-07
45 kHz	80	85	85	85								83.75	4	2.5	1.25	0.116756
	1	2	3	4	5	6	7	8	9	10
Pkhd1l1fl/fl, Atoh1-Cre+
4 kHz	50	n/a	55	55	50	50	60	80	65	n/a		58.125	8	9.66227	3.41613
5.6 kHz	n/a	45	n/a	50	40	35	45	50	40	n/a		43.5714	7	5.15079	1.94681
8 kHz	35	30	35	35	35	35	50	55	45	50		40.5	10	8.20061	2.59326
11.2 kHz	35	30	35	30	35	30	50	50	40	45		38	10	7.48331	2.36643
16 kHz	45	40	55	45	45	50	50	50	45	50		47.5	10	4.03113	1.27475
22.6 kHz	60	55	65	65	65	75	65	60	60	65		63.5	10	5.02494	1.58902
32 kHz	85	70	85	85	85	85	85	85	85	85		83.5	10	4.5	1.42302
45 kHz	85	85	85	85	85	85	85	85	85	85		85	10	0	0

## Sheet: 7b 6 weeks
	1	2	3	4							AVG	n	STDEV	StErr	t test
Pkhd1l1fl/fl, Atoh1-Cre-
4.0 kHZ	55	55	55	50							53.75	4	2.16506	1.08253	0.133973
5.6 kHz	40	35	40	35							37.5	4	2.5	1.25	0.221659
8 kHz	35	40	35	30							35	4	3.53553	1.76777	0.133557
11.2 kHz	35	35	40	30							35	4	3.53553	1.76777	0.122747
16 kHz	40	30	40	30							35	4	5	2.5	0.0299586
22.6 kHz	40	55	50	45							47.5	4	5.59017	2.79508	0.0131642
32 kHz	40	45	55	35							43.75	4	7.3951	3.69755	9.41962e-08
45 kHz	60	65	85	65							68.75	4	9.60143	4.80072	0.00220558
	1	2	3	4	5	6	7	8	9
Pkhd1l1fl/fl, Atoh1-Cre+
4 kHz	85	45	70	65	50	65	65	65	60		63.3333	9	10.8012	3.60041
5.6 kHz	80	30	45	50	40	45	45	45	40		46.6667	9	12.9099	4.30331
8 kHz	60	30	45	45	35	45	40	40	40		42.2222	9	7.85674	2.61891
11.2 kHz	65	30	50	45	30	50	45	45	40		44.4444	9	10.1227	3.37423
16 kHz	85	55	45	50	40	50	50	50	45		52.2222	9	12.2726	4.09087
22.6 kHz	85	65	80	n/a	45	85	85	65	60		71.25	8	13.8632	4.90137
32 kHz	85	85	85	n/a	80	85	85	85	85		84.375	8	1.65359	0.584634
45 kHz	85	85	85	n/a	80	85	85	85	85		84.375	8	1.65359	0.584634

## Sheet: 7b 12 weeks
	1	2	3	4	5	6				AVG	n	STDEV	StErr	t test
Pkhd1l1fl/fl, Atoh1-Cre-
4.0 kHZ	60	60	75	80	55	65				65.8333	6	8.85845	3.61645	0.0133629
5.6 kHz	40	40	45	55	35	40				42.5	6	6.29153	2.56851	0.042005
8 kHz	40	40	50	55	35	45				44.1667	6	6.71855	2.74284	0.0867102
11.2 kHz	40	45	50	60	35	45				45.8333	6	7.86165	3.20951	0.148561
16 kHz	35	50	55	60	40	40				46.6667	6	8.97527	3.66414	0.041661
22.6 kHz	50	65	70	70	45	45				57.5	6	11.0868	4.52616	0.000947712
32 kHz	40	55	65	65	45	50				53.3333	6	9.42809	3.849	1.40681e-06
45 kHz	80	85	85	85	85	85				84.1667	6	1.86339	0.760726	0.264296
	1	2	3	4	5	6	7	8
Pkhd1l1fl/fl, Atoh1-Cre+
4 kHz	n/a	85	85	80	85	70	70	80		79.2857	7	6.227	2.35358
5.6 kHz	n/a	55	70	60	40	50	45	55		53.5714	7	9.14732	3.45736
8 kHz	45	55	65	65	40	50	50	50		52.5	8	8.29156	2.93151
11.2 kHz	55	45	60	70	45	45	55	50		53.125	8	8.26797	2.92317
16 kHz	50	50	60	85	65	55	80	50		61.875	8	12.9753	4.58747
22.6 kHz	85	65	85	n/a	85	85	85	85		82.1429	7	6.99854	2.6452
32 kHz	85	85	85	85	85	85	85	85		85	8	0	0
45 kHz	85	85	85	85	85	85	85	85		85	8	0	0

## Sheet: 7b 6 months
	1	2	3	4	5	6	7	8						AVG	n	STDEV	StErr	t test
Pkhd1l1fl/fl, Atoh1-Cre-
4.0 kHZ	70	45	50	75	50	60	50	50						56.25	8	10.2317	3.61745	0.00523661
5.6 kHz	55	35	50	60	45	55	45	45						48.75	8	7.3951	2.61456	0.00173463
8 kHz	35	35	40	50	35	45	35	35						38.75	8	5.44862	1.92638	0.00225891
11.2 kHz	35	35	40		40	40	35	35						37.1429	7	2.47436	0.93522	0.000453477
16 kHz	35	35	40	50	40	45	45	40						41.25	8	4.84123	1.71163	7.56387e-08
22.6 kHz	45	40	50	60	45	45	85	45						51.875	8	13.6788	4.83618	2.6399e-07
32 kHz	55	40	55	50	60	50	85	60						56.875	8	12.2315	4.32449	5.46707e-07
45 kHz	85	85	85	85	85	85	85	85						85	8	0	0
	1	2	3	4	5	6	7	8	9	10	11	12
Pkhd1l1fl/fl, Atoh1-Cre+
4 kHz	85	85	65	70	75	80	55	85	60	85	60	65		72.5	12	10.8972	3.14576
5.6 kHz	85	85	55	65	70	85	55	85	55	65	50	65		68.3333	12	12.9636	3.74228
8 kHz	45	60	55	75	50	80	50	85	50	40	50	55		57.9167	12	13.7626	3.97293
11.2 kHz	50	50	55	80	60	85	60	85	50	45	50	70		61.6667	12	14.0436	4.05403
16 kHz	85	70	85	85	85	85	85	85	85	45	85	85		80.4167	12	11.4489	3.305
22.6 kHz	85	85	85	85	85	85	85	85	85	85	85	85		85	12	0	0
32 kHz	85	85	85	85	85	85	85	85	85	85	85	85		85	12	0	0
45 kHz	85	85	85	85	85	85	85	85	85	85	85	85		85	12	0	0

## Sheet: 7c -P1 amplitude
		1	2	3	4	5	6	7							AVG	n	STDEV	SE	t test
Pkhd1l1fl/fl, Atoh1-Cre-
80		0.59	0.55	0.31	0.56	0.64	0.88	0.58							0.587143	7	0.154708	0.0584743	0.00148855
75		0.43	0.58	0.35	0.32	0.52	0.66	n/a							0.476667	6	0.121747	0.0497028	0.00875958
70		0.45	0.35	0.21	0.29	0.5	0.54	0.34							0.382857	7	0.109768	0.0414883	0.00823189
65		0.41	0.38	0.21	0.28	0.39	0.42	0.3							0.341429	7	0.0731786	0.0276589	0.00101754
60		0.33	0.22	0.25	0.28	0.32	0.33	0.33							0.294286	7	0.0416986	0.0157606	4.76593e-05
55		0.27	0.29	0.14	0.2	0.25	0.25	0.27							0.238571	7	0.047937	0.0181185	2.56611e-05
50		0.23	0.34	0.15	0.13	0.16	0.23	0.19							0.204286	7	0.0658694	0.0248963	5.66162e-05
45		0.13	0.23	0.14	0.15	0.13	0.21	0.25							0.177143	7	0.0474234	0.0179244	7.43122e-10
40		0.16	0.22	0.15	0.07	0.08	0.11	0.16							0.135714	7	0.0486554	0.01839	5.69049e-08
35		0.12	0.16	0	0	0	0.11	0.13							0.0742857	7	0.0658694	0.0248963	0.00179573
30		0	0	0	0	0	0	0							0	7	0	0
		1	2	3	4	5	6	7	8	9	10	11	12
Pkhd1l1fl/fl, Atoh1-Cre+
80		0.4	0.42	0.21	0.35	0.35	0	0	0	0.5	0.36	0.44	0.13		0.263333	12	0.178761
75		0.39	0.35	0.2	0.35	0.33	0	0	0	0.46	0.32	0.35	0.18		0.244167	12	0.15798
70		0.35	0.27	0.18	0.26	0.25	0	0	0	0.37	0.24	0.33	0.07		0.193333	12	0.134681
65		0.29	0.22	0.15	0.26	0.21	0	0	0	0.22	0.19	0.23	0		0.1475	12	0.109173
60		0.2	0.19	0.13	0.15	0.08	0	0	0	0.22	0.15	0.14	0		0.105	12	0.0817007
55		0.17	0.14	0.09	0	0	0	0	0	0.12	0.1	0.15	0		0.0641667	12	0.067139
50		0.11	0.08	0	0	0	0	0	0	0.06	0.17	0.1	0		0.0433333	12	0.0566176
45		0	0	0	0	0	0	0	0	0	0	0	0		0	12	0
40		0	0	0	0	0	0	0	0	0	0	0	0		0	12	0
35		0	0	0	0	0	0	0	0	0	0	0	0		0	12	0
30		0	0	0	0	0	0	0	0	0	0	0	0		0	12	0

## Sheet: 7c - P1 latency
		1	2	3	4	5	6	7				AVG	n	STDEV	SE	t test
Pkhd1l1fl/fl, Atoh1-Cre-
80		1.56	1.52	1.64	1.76	1.6	1.6	1.52				1.6	7	0.0770899	0.0291373	0.0185797
75		1.56	1.56	1.64	1.76	1.64	1.64	n/a				1.63333	6	0.0669992	0.0273523	0.0201003
70		1.6	1.6	1.72	1.8	1.68	1.68	1.6				1.66857	7	0.0699854	0.026452	0.00859481
65		1.64	1.6	1.72	1.88	1.72	1.72	1.64				1.70286	7	0.0851409	0.0321803	0.00396719
60		1.72	1.64	1.8	1.92	1.8	1.8	1.68				1.76571	7	0.0866614	0.0327549	0.00177383
55		1.76	1.76	1.84	2	1.84	1.84	1.72				1.82286	7	0.0851409	0.0321803	0.000621838
50		1.8	1.76	1.92	2.12	1.96	1.92	1.84				1.90286	7	0.110804	0.04188	0.00746669
45		1.92	1.8	2	2.16	2.08	2	1.88				1.97714	7	0.112848	0.0426526
40		2	1.92	2.16	2.28	2.16	2.16	1.92				2.08571	7	0.129047	0.0487751
35		2.16	2.08	n/a	n/a	n/a	2.2	2.08				2.13	4	0.0519615	0.0259808
30		n/a	n/a	n/a	n/a	n/a	n/a	n/a
		1	2	3	4	5	6	7	8	9
Pkhd1l1fl/fl, Atoh1-Cre+
80		1.64	1.68	1.76	1.64	1.84	1.72	1.6	1.72	1.88		1.72	9	0.0884433	0.0294811
75		1.68	1.72	1.8	1.68	1.92	1.8	1.64	1.76	2		1.77778	9	0.111732	0.0372439
70		1.76	1.76	1.84	1.76	2	1.84	1.68	1.84	2.12		1.84444	9	0.128505	0.0428351
65		1.84	1.88	1.92	1.84	2.16	1.96	1.72	1.92	n/a		1.905	8	0.118216	0.0417956
60		1.92	1.96	2	1.92	2.2	2	1.8	2.04	n/a		1.98	8	0.107703	0.0380789
55		2.08	2.08	2.16	n/a	n/a	2.12	1.88	2.16	n/a		2.08	6	0.095219	0.038873
50		2.16	2.2	n/a	n/a	n/a	2.24	1.92	2.2	n/a		2.144	5	0.114822	0.0513498
45		n/a	n/a	n/a	n/a	n/a	n/a	1.96	n/a	n/a		1.96	1	0	0
40		n/a	n/a	n/a	n/a	n/a	n/a	n/a	n/a	n/a
35		n/a	n/a	n/a	n/a	n/a	n/a	n/a	n/a	n/a
30		n/a	n/a	n/a	n/a	n/a	n/a	n/a	n/a	n/a

[truncated: 1 more sheets: 7d]
