# Supplementary material for: PKHD1L1 is a coat protein of hair-cell stereocilia and is required for normal hearing
Source: Nat Commun. 2019 Aug 23;10:3801. doi: 10.1038/s41467-019-11712-w (PMC6707252; doi:10.1038/s41467-019-11712-w)
Supplement: Supplementary file 7 — Source Data [file 41467_2019_11712_MOESM7_ESM.zip › Fig8.xlsx]

## Sheet: Fig8p
0	#1	#2	#7	#8	#9	#11	#12	#13	#14	#18	#21	#22	#30	#31	#32	#33	#34						0	#3	#4	#5	#6	#15	#16	#17	#19	#20	#23	#24	#25	#26	#27	#28	#29							Summary plot
X	PKHD1L1-	PKHD1L1-	PKHD1L1-	PKHD1L1-	PKHD1L1-	PKHD1L1-	PKHD1L1-	PKHD1L1-	PKHD1L1-	PKHD1L1-	PKHD1L1-	PKHD1L1-	PKHD1L1-	PKHD1L1-	PKHD1L1-	PKHD1L1-	PKHD1L1-	AVERAGE	STDEV	Count	StErr		X	PKHD1L1+	PKHD1L1+	PKHD1L1+	PKHD1L1+	PKHD1L1+	PKHD1L1+	PKHD1L1+	PKHD1L1+	PKHD1L1+	PKHD1L1+	PKHD1L1+	PKHD1L1+	PKHD1L1+	PKHD1L1+	PKHD1L1+	PKHD1L1+	AVERAGE	STDEV	Count	StErr			PKHD1L1+	PKHD1L1-	Coating	StErr
0	-0.014996	-0.0180222	-0.0153276	-0.0403379	0.00675164	-0.0619749	-0.0237395	0.0289763	0.0111367	-0.0275705								-0.0155104	0.0248593	10	0.00786121		0	0.743494	-0.00657263	-0.00771067	0.00971407	0.0105595	-0.0802571	-0.00491033	-0.00376443	-0.0310874								0.0699406	0.239563	9	0.0798543		0	0.0699406	-0.0155104	0.085451	0.0798543
1	-0.0282518	-0.0169934	-0.0144331	-0.0358687	-0.0157394	-0.0435072	-0.0228642	0.0302738	-0.000250399	-0.0184233								-0.0166058	0.0193486	10	0.00611855		1	0.726375	-0.00871335	-0.0142803	-0.00754624	0.00377808	-0.0713289	0.0031509	-0.012598	-0.0373617								0.0646084	0.235007	9	0.0783358		1	0.0646084	-0.0166058	0.0812142	0.0783358
2	-0.00438555	-0.0245445	0.012743	-0.0343082	-0.0186156	-0.0474812	-0.0217087	0.0316344	0.00429482	-0.00774407	-0.0174882	-0.0224873	-0.0293874	-0.0347437	0.0356716	-0.0363504	-0.0224995	-0.0139647	0.0227255	17	0.00551174		2	0.725502	-0.000883803	0.0565587	0.0161462	-0.000364489	-0.0739334	0.0181301	-0.00720352	-0.0453225	-0.0540971	0.0163834	0.0111534	-0.0583318	-0.120853	-0.0061022	-0.00108214	0.0297312	0.18455	16	0.0461374		2	0.0297312	-0.0139647	0.043696	0.0461374
3	-0.00241865	-0.0375899	0.0385973	-0.0276847	-0.0245336	-0.0477514	-0.0192756	0.0303767	-0.00771626	-0.00282596	-0.0145839	-0.0118785	-0.0193612	-0.0127215	0.0356215	-0.0292711	-0.0184069	-0.0100837	0.0236958	17	0.00574708		3	0.710265	0.0113459	0.0156133	0.00539351	-0.00204395	-0.0765877	0.025347	-0.00960697	-0.0438587	-0.0555731	0.0224407	0.024695	-0.0531706	-0.102723	-0.0155491	-0.00438811	0.028225	0.180018	16	0.0450044		3	0.028225	-0.0100837	0.0383087	0.0450044
4	0.00172254	-0.0170419	0.0161461	-0.0354158	-0.0148946	-0.0288996	-0.0155628	0.0266859	-0.00277756	-0.00343155	-0.0142675	-0.00552125	-0.0101414	0.00691734	0.0358117	-0.0212192	-0.0158787	-0.00575108	0.018225	17	0.00442022		4	0.695535	0.0220379	0.0691912	0.00632496	-0.00269477	-0.0723878	0.0252326	-0.0203033	-0.0348514	-0.056748	0.0166919	0.0168354	-0.0477011	-0.0867198	-0.0222576	-0.00708779	0.0313186	0.175895	16	0.0439737		4	0.0313186	-0.00575108	0.0370697	0.0439737
5	0.00887586	0.00533791	0.00144321	-0.0346791	-0.0152152	-0.00939391	-0.0082793	0.0203016	-0.00106386	0.000294687	-0.0149168	-0.00209017	-0.00528476	0.0136613	0.037302	-0.00790616	-0.0218143	-0.00196629	0.016123	17	0.00391041		5	0.68665	0.0273376	0.0622559	0.00922386	-0.00553091	-0.0592132	0.0376939	-0.0120729	-0.0370587	-0.0536055	0.0080798	0.00807052	-0.0405636	-0.0822229	-0.0141506	-0.00650727	0.0330241	0.17264	16	0.0431601		5	0.0330241	-0.00196629	0.0349904	0.0431601
6	0.00870934	0.0158429	0.00931098	-0.030846	-0.0189527	0.0121486	-0.00685282	0.0096494	-0.0274201	0.00279768	-0.0168933	-0.0054025	-0.00223245	0.0217134	0.0282699	0.00619077	-0.0259003	-0.00116866	0.0172315	17	0.00417925		6	0.680371	0.0446867	0.0470946	0.00688687	-0.00922606	-0.056535	0.040667	-0.0195026	-0.0418976	-0.035989	-0.00133779	0.0124373	-0.0336749	-0.0751803	-0.00789725	-0.00602179	0.0340551	0.170297	16	0.0425743		6	0.0340551	-0.00116866	0.0352237	0.0425743
7	-0.0149949	0.00469767	0.00521912	-0.0402775	-0.0243169	0.026948	-0.00826298	0.00409715	-0.0326121	0.000905967	-0.0155743	-0.0160021	-0.0050865	0.0340476	-0.0152076	0.0228537	-0.0239321	-0.00573517	0.0200209	17	0.00485579		7	0.672729	0.0452793	0.0508404	0.0102654	-0.0121931	-0.0510716	0.0312493	-0.024391	-0.0306688	-0.0253213	0.00358277	0.0161401	-0.0276009	-0.0598041	-0.00771186	-0.00584741	0.0365923	0.167051	16	0.0417627		7	0.0365923	-0.00573517	0.0423274	0.0417627
8	-0.0072041	-0.00215495	-0.00797919	-0.0348656	-0.0184759	0.0309893	-0.00801427	0.00211182	-0.0332418	-0.000337686	-0.012314	-0.029448	-0.00828567	0.0449137	-0.0469557	0.0272825	-0.0215916	-0.00738654	0.0235196	17	0.00570433		8	0.67598	0.0394356	0.0408692	0.0164423	-0.0128946	-0.0377894	0.0164926	-0.0270057	-0.0203854	-0.0184871	0.0153898	0.0177854	-0.0233961	-0.0450828	-0.00468724	-0.00452418	0.0392589	0.166266	16	0.0415666		8	0.0392589	-0.00738654	0.0466454	0.0415666
9	0.0052938	-0.00858968	-0.0117629	-0.0186324	-0.0135936	0.0307722	-0.00609778	-0.00489648	-0.0321653	0.00172769	-0.00788424	-0.0147862	-0.0122459	0.0525426	-0.052839	0.00473365	-0.0184304	-0.00628553	0.0223497	17	0.00542061		9	0.678219	0.020671	0.0349253	0.00343131	-0.0101798	-0.015701	0.00084284	-0.0277437	-0.0194421	-0.00860443	-0.000809578	-0.0161712	-0.0233132	-0.0318056	0.00459828	-0.000667595	0.0367656	0.166475	16	0.0416188		9	0.0367656	-0.00628553	0.0430511	0.0416188
10	-0.0133546	-0.0370792	-0.0290725	-0.0113998	-0.00574664	0.0266243	-0.0051775	-0.0110106	-0.0192823	0.00485195	-0.00609891	-0.00136523	-0.011189	0.0511921	-0.050716	-0.00738318	-0.0109128	-0.00806588	0.0220137	17	0.00533911		10	0.667181	0.0175885	0.0281992	0.0135794	-0.00312922	0.0096292	-0.0170563	-0.0255367	-0.0174691	-0.00241401	-0.0171548	-0.0362475	-0.018157	-0.0179381	0.0107634	0.00151097	0.0370843	0.163583	16	0.0408957		10	0.0370843	-0.00806588	0.0451502	0.0408957
11	-0.00354564	-0.031442	-0.0488296	-0.0186218	0.00149211	0.0312213	0.000586748	-0.00806342	-0.00715034	0.00921817	-0.00749392	0.0105634	-0.00228454	0.035797	-0.0360706	-0.00318319	0.00341845	-0.00437576	0.0208108	17	0.00504736		11	0.662068	0.019547	0.00131395	0.0193607	-0.000862542	-0.00765309	-0.0252165	-0.0124407	-0.0112685	-0.000664006	-0.0336756	-0.0396306	-0.00506549	-0.00314731	0.0120479	0.00106493	0.0359861	0.162449	16	0.0406123		11	0.0359861	-0.00437576	0.0403619	0.0406123
12	-0.0159995	-0.0146509	-0.0447077	-0.0236416	-0.00228382	0.0251536	0.00483703	-0.00212703	0.00433245	0.0127307	-0.00376924	0.0109799	0.00210587	0.0224534	-0.0296061	0.0105818	0.0121342	-0.00185159	0.0181429	17	0.00440031		12	0.667519	-0.00563428	-0.0265764	0.00929245	0.00256359	-0.0103674	-0.0157943	0.00465887	0.000593508	0.00621867	-0.038258	-0.0247649	0.00774523	0.0111653	0.010662	0.00403398	0.0376911	0.163266	16	0.0408165		12	0.0376911	-0.00185159	0.0395427	0.0408165
13	-0.0173913	0.0143507	-0.0397682	-0.00695507	-0.00519684	0.0202808	0.00700085	0.00474045	0.00185764	0.0133926	0.000447274	0.00977866	0.00136496	0.0114419	-0.0324415	0.0352197	0.0144666	0.00191701	0.0179856	17	0.00436215		13	0.663566	-0.0205174	-0.0454118	-0.0345076	0.00594083	0.00286649	-0.00435754	0.0176732	0.0114421	0.0138308	-0.038421	-0.0120979	0.0202368	0.0249343	0.00624054	0.0108851	0.0388939	0.162653	16	0.0406634		13	0.0388939	0.00191701	0.0369769	0.0406634
14	-0.0236066	0.0326948	-0.0255766	0.00558832	-0.00789885	0.0116458	0.00871319	0.00383018	-0.00234461	0.00980823	0.00380488	0.00913914	0.00523264	-0.0013836	-0.0274569	0.0374563	0.0190019	0.0034499	0.0173964	17	0.00421926		14	0.652719	-0.036011	-0.0577033	-0.0132859	0.00759919	0.0297061	-0.00555722	0.0212498	0.0184538	0.0212146	-0.0318282	-0.0130691	0.0337171	0.0534374	0.00601517	0.0112884	0.0436216	0.159678	16	0.0399195		14	0.0436216	0.0034499	0.0401717	0.0399195
15	-0.0105752	0.030177	-0.00367633	0.0101865	0.0218424	0.0133096	0.00917041	-0.00451829	0.00731718	0.00160902	0.00929393	0.0147613	0.0129324	-0.0157174	-0.0159699	0.0210663	0.0253691	0.00744576	0.0134452	17	0.00326094		15	0.645327	-0.0475422	-0.0609131	-0.0225158	0.0061158	0.0755617	-0.026745	0.0174617	0.0334418	0.0357565	-0.0227231	-0.0129931	0.0480195	0.0941919	0.00927886	0.00633021	0.0486283	0.159343	16	0.0398357		15	0.0486283	0.00744576	0.0411825	0.0398357
16	0.00733233	0.00703328	-0.00424282	0.0181532	0.0183068	0.00392812	0.00999464	-0.0101751	0.0063021	-0.00010413	0.0158133	0.0216906	0.0243574	-0.0195647	-0.00442804	0.0145998	0.0286528	0.00809704	0.0125564	17	0.00304538		16	0.636205	-0.0298702	-0.0732182	-0.0230689	0.00889707	0.107401	-0.023881	0.0113002	0.0353725	0.0529977	-0.0132041	-0.0111678	0.0594389	0.126959	0.00716061	0.0074775	0.0549249	0.158055	16	0.0395138		16	0.0549249	0.00809704	0.0468279	0.0395138
17	0.0302821	0.0230942	0.0194546	0.0209719	0.0124058	-0.00625877	0.00637449	-0.0186517	0.00660987	0.000429635	0.0226551	0.0121779	0.0380271	-0.0170931	0.00714695	0.014113	0.0300787	0.0118716	0.0154406	17	0.00374489		17	0.610954	-0.0137827	-0.0491513	-0.00165476	0.0094066	0.108473	-0.0246095	0.0195446	0.0433208	0.0636301	-0.0113995	0.00338432	0.0691211	0.154912	0.00179939	0.0123037	0.0622658	0.15035	16	0.0375874		17	0.0622658	0.0118716	0.0503941	0.0375874
18	0.0345016	0.0154364	0.0278469	0.0461845	0.0144159	-0.00116412	0.0086818	-0.0212781	0.0214481	0.00167031	0.0267367	0.0111056	0.0396037	-0.0159432	0.00834645	0.00160937	0.0279975	0.0145412	0.0179207	17	0.00434642		18	0.59873	-0.0124185	-0.0355709	-0.00698726	0.00606789	0.0967769	-0.0194165	0.0271333	0.0550616	0.0705476	-0.00337907	0.00915075	0.0843575	0.17409	0.00212231	0.0114903	0.0661097	0.147096	16	0.0367741		18	0.0661097	0.0145412	0.0515685	0.0367741
19	0.0372946	0.0221193	0.0171623	0.0562523	0.0132786	-0.0079574	0.0098519	-0.02133	0.0116553	0.00236284	0.0280469	0.0185076	0.0360468	-0.0153545	0.00514153	-0.0159953	0.0244277	0.01303	0.020189	17	0.00489655		19	0.572219	-0.00848283	-0.0423252	0.0147305	-0.000353413	0.0914511	-0.00266379	0.0229965	0.0668805	0.0737355	0.0108821	0.00609625	0.101952	0.189541	0.00485817	0.00828281	0.0693625	0.140959	16	0.0352399		19	0.0693625	0.01303	0.0563325	0.0352399
20	0.018245	0.0236094	0.0260422	0.059379	0.016937	-0.00318278	0.0144383	-0.0269121	0.0298215	0.000646936	0.0311844	0.0324331	0.0452299	-0.0163485	0.0173636	-0.0329397	0.0150986	0.0147674	0.0235876	17	0.00572084		20	0.563504	-0.0164434	-0.00963995	-0.0129359	-0.00174981	0.0825357	-0.0218045	0.0467979	0.0871983	0.0681595	0.024341	0.0253705	0.107801	0.232016	0.0100945	0.015037	0.0750177	0.140706	16	0.0351766		20	0.0750177	0.0147674	0.0602503	0.0351766
21	0.00210171	0.0167969	0.0354326	0.0656256	0.0239815	0.00350794	0.0224869	-0.0336232	0.0216258	0.00784714	0.033445	0.0425784	0.0580065	-0.017789	0.0339369	-0.0496977	0.00414501	0.0159063	0.0292573	17	0.00709594		21	0.570356	-0.0092026	-0.00337332	-0.00499292	-0.000814618	0.0646028	-0.00586399	0.0582362	0.0868806	0.0625398	0.0377915	0.0391557	0.110339	0.282113	0.0160361	0.0246008	0.0830252	0.143567	16	0.0358916		21	0.0830252	0.0159063	0.0671189	0.0358916
22	0.00926154	0.0176008	0.0281998	0.0657535	0.0344985	0.0080716	0.0196949	-0.0199626	0.0145658	0.015125	0.0334174	0.0431547	0.0668945	-0.0195768	0.0330978	-0.027128	-0.00265415	0.0188244	0.0261764	17	0.00634871		22	0.568273	-0.0137535	0.0186105	-0.00575495	0.00135909	0.049404	0.0204649	0.0736797	0.0913713	0.0587394	0.0513991	0.0362398	0.114542	0.33664	0.0202465	0.0279854	0.0905904	0.146603	16	0.0366508		22	0.0905904	0.0188244	0.071766	0.0366508
23	0.0205456	-0.00615414	0.00908643	0.0760887	0.0498648	0.0159946	0.0224951	-0.00877814	0.0249184	0.023832	0.0376185	0.0373471	0.0751389	-0.0214221	0.029377	0.00195048	-0.00876575	0.0223022	0.0268428	17	0.00651034		23	0.579503	-0.0266831	0.0096266	0.00236486	0.00585072	0.0384933	0.0399623	0.0862194	0.104731	0.053774	0.0526597	0.04688	0.119022	0.391899	0.0241703	0.0303473	0.0974263	0.154798	16	0.0386995		23	0.0974263	0.0223022	0.0751241	0.0386995
24	0.0271041	-0.0178194	0.0068862	0.088466	0.0769609	0.0230587	0.0243421	-0.00762078	0.0195494	0.0369427	0.0429068	0.031804	0.0767032	-0.0204235	0.0477732	0.0103725	-0.0121913	0.0267538	0.031902	17	0.00773736		24	0.589021	-0.0199693	0.0371495	0.037469	0.0136265	0.0324191	0.0401997	0.0852486	0.123169	0.0481034	0.0502056	0.0645794	0.129446	0.439988	0.0329494	0.0334381	0.108565	0.159764	16	0.039941		24	0.108565	0.0267538	0.0818114	0.039941
25	0.0141018	-0.00472539	0.0246337	0.0865835	0.0831422	0.0248762	0.0298596	-0.00473367	0.00198454	0.04684	0.0449361	0.0433934	0.0777482	-0.019016	0.0677467	0.0172992	-0.0152628	0.0305534	0.0330142	17	0.00800711		25	0.602923	-0.00786441	0.042281	0.0441137	0.0198074	0.0503392	0.0410443	0.0868709	0.125905	0.0407326	0.0538081	0.0947288	0.140317	0.487611	0.0422069	0.0365594	0.118837	0.166483	16	0.0416208		25	0.118837	0.0305534	0.0882832	0.0416208
26	0.00407408	0.00172318	0.0508713	0.0807026	0.088955	0.0218651	0.0393864	-0.00559029	0.0122357	0.0562415	0.0463741	0.0492268	0.0743858	-0.00251237	0.0922927	0.0183852	-0.00633542	0.0366048	0.0331111	17	0.00803061		26	0.625947	0.01622	0.0283116	0.0359654	0.0235907	0.0482236	0.0411744	0.0844575	0.13188	0.0333304	0.0571715	0.114812	0.154024	0.536972	0.0617734	0.0383157	0.127011	0.176789	16	0.0441973		26	0.127011	0.0366048	0.0904058	0.0441973
27	-0.00733278	-0.000277475	0.0562629	0.0810615	0.0854886	0.021487	0.0442267	-0.0123785	0.0050774	0.0650183	0.0473165	0.0502352	0.0725867	0.0122279	0.116573	0.0209759	0.00283074	0.0389047	0.0363075	17	0.00880586		27	0.646504	0.0300358	0.0468537	0.0339108	0.0259456	0.0435018	0.0549519	0.0877771	0.138456	0.0259018	0.0603347	0.126458	0.166557	0.582425	0.0804506	0.0400402	0.136881	0.185443	16	0.0463609		27	0.136881	0.0389047	0.0979768	0.0463609
28	-0.00130353	0.0228881	0.0620368	0.0886114	0.0986805	0.0269991	0.0471212	-0.0228413	0.0050056	0.073263	0.0500243	0.0503221	0.0862167	0.00956427	0.13823	0.0384184	0.0143537	0.0463289	0.0403576	17	0.00978816		28	0.651716	0.0430917	0.0543072	0.0539862	0.0273473	0.0417853	0.0746559	0.0942988	0.140618	0.0368644	0.0663713	0.151342	0.167512	0.589321	0.0903513	0.041452	0.145314	0.184601	16	0.0461502		28	0.145314	0.0463289	0.098985	0.0461502
29	0.0176969	0.023641	0.0741308	0.0932512	0.101279	0.0329005	0.0503318	-0.0176062	0.00268177	0.0809764	0.0526814	0.0540615	0.0980303	0.00418136	0.158378	0.0552341	0.0251921	0.0533554	0.0430524	17	0.0104417		29	0.65948	0.0396949	0.0539824	0.061765	0.0282034	0.0437155	0.0833	0.0960338	0.134548	0.0459525	0.0746074	0.175399	0.170051	0.604022	0.102278	0.0432405	0.151017	0.187053	16	0.0467634		29	0.151017	0.0533554	0.0976617	0.0467634
30	0.0506491	0.0174847	0.0701028	0.105969	0.0891009	0.0250776	0.0507696	-0.0136584	0.0112045	0.0834672	0.0550959	0.0643184	0.100976	-0.0144783	0.171157	0.0689895	0.0326876	0.0569948	0.0453204	17	0.0109918		30	0.67116	0.0227809	0.0103641	0.0421541	0.0296331	0.0443308	0.0966067	0.0929371	0.167792	0.0501385	0.0864702	0.196847	0.180322	0.656832	0.124098	0.0468682	0.157458	0.199283	16	0.0498207		30	0.157458	0.0569948	0.100464	0.0498207
31	0.0551518	-7.63237e-05	0.0594048	0.114207	0.106665	0.0173272	0.0492249	-0.0139165	0.0195726	0.085483	0.0560163	0.0677419	0.103433	-0.0272631	0.180128	0.0799891	0.0413961	0.0584992	0.0503802	17	0.012219		31	0.680825	0.0127784	0.00643539	0.0563858	0.0329186	0.0579397	0.100687	0.0981169	0.183486	0.0497225	0.101503	0.216476	0.190129	0.700874	0.14793	0.0527261	0.168058	0.206845	16	0.0517112		31	0.168058	0.0584992	0.109559	0.0517112
32	0.03786	-0.0150669	0.0695449	0.107819	0.112317	0.0320664	0.0474299	-0.0139023	0.0210475	0.0895818	0.0574283	0.0700093	0.104414	-0.0222342	0.177554	0.0826328	0.0537822	0.0595461	0.0504337	17	0.012232		32	0.692115	0.0282646	0.0196014	0.0735251	0.0367915	0.0788044	0.0929118	0.100495	0.193156	0.0514377	0.115386	0.234667	0.198531	0.718329	0.177865	0.0653471	0.179827	0.208291	16	0.0520727		32	0.179827	0.0595461	0.120281	0.0520727
33	0.0127314	-0.0124539	0.08738	0.123041	0.104649	0.0403636	0.0496308	-0.00545641	0.0009952	0.0958553	0.0631009	0.0762566	0.102851	-0.0140482	0.173761	0.0851993	0.0688732	0.0619252	0.0514104	17	0.0124689		33	0.704409	0.0571057	0.0406523	0.0698947	0.0416848	0.107899	0.0866113	0.0956311	0.203069	0.0690885	0.119735	0.248764	0.207011	0.737217	0.206048	0.074081	0.191806	0.209747	16	0.0524367		33	0.191806	0.0619252	0.129881	0.0524367
34	0.0127324	0.00762476	0.104003	0.130872	0.119737	0.0431249	0.0529518	0.0035305	-0.00995333	0.102609	0.0695601	0.0825791	0.0960299	0.000665111	0.167446	0.0876061	0.0895561	0.0682749	0.0503946	17	0.0122225		34	0.711259	0.062116	0.0412051	0.0717794	0.0492349	0.150337	0.107579	0.0836059	0.216551	0.0836203	0.135415	0.268483	0.215652	0.759067	0.230609	0.0747784	0.203831	0.212309	16	0.0530773		34	0.203831	0.0682749	0.135556	0.0530773
35	0.0221964	0.0183661	0.114254	0.12767	0.137107	0.0257687	0.0557388	0.00788028	-0.0120276	0.110237	0.0765681	0.0889542	0.0931666	0.0147018	0.169413	0.0867318	0.107186	0.0731713	0.0511495	17	0.0124056		35	0.734634	0.0774719	0.0726523	0.0992448	0.0611043	0.16622	0.120758	0.0911997	0.219399	0.0959756	0.159001	0.292125	0.228137	0.786865	0.25419	0.0768576	0.22099	0.215549	16	0.0538874		35	0.22099	0.0731713	0.147818	0.0538874
36	0.0263465	0.0128033	0.112482	0.136234	0.144657	0.0149718	0.0622617	0.00677513	-0.0123395	0.11524	0.076865	0.0912738	0.0961415	0.0277402	0.183594	0.081017	0.120312	0.0762573	0.0546184	17	0.0132469		36	0.753786	0.0861465	0.105744	0.124044	0.0699208	0.172893	0.116094	0.0974274	0.227022	0.104745	0.177953	0.321372	0.246292	0.823437	0.276326	0.0809753	0.236511	0.221361	16	0.0553403		36	0.236511	0.0762573	0.160254	0.0553403
37	0.0286342	0.0100813	0.118974	0.147965	0.133314	0.00556258	0.0657129	-0.00175878	-0.00609318	0.118564	0.0781507	0.0929335	0.104409	0.0396073	0.192225	0.0767264	0.138165	0.0790101	0.0574999	17	0.0139458		37	0.769597	0.0859899	0.155505	0.166102	0.0759739	0.195619	0.118605	0.105423	0.245963	0.119127	0.197759	0.350693	0.258186	0.85799	0.301152	0.0889274	0.255788	0.22528	16	0.0563199		37	0.255788	0.0790101	0.176778	0.0563199
38	0.0310837	0.0158246	0.11984	0.154998	0.150715	0.0121526	0.0647783	-0.00846779	-0.0101461	0.122225	0.0808967	0.0936436	0.118365	0.0502155	0.194891	0.0739663	0.161098	0.0838871	0.0610675	17	0.014811		38	0.774182	0.0899448	0.148473	0.164574	0.0803874	0.239208	0.139383	0.118865	0.271685	0.141696	0.218826	0.380105	0.263352	0.890374	0.328869	0.101	0.271933	0.228772	16	0.057193		38	0.271933	0.0838871	0.188046	0.057193
39	0.0175677	0.0299957	0.107521	0.170238	0.149936	0.0226212	0.0599023	-0.00523997	-0.00572574	0.129794	0.0869475	0.104319	0.117796	0.0631703	0.204337	0.0882604	0.189884	0.0900779	0.0638045	17	0.0154749		39	0.7843	0.100664	0.253813	0.154633	0.0853801	0.285628	0.175186	0.142749	0.286137	0.153114	0.233168	0.397127	0.269248	0.915736	0.363508	0.108543	0.294308	0.229134	16	0.0572834		39	0.294308	0.0900779	0.204231	0.0572834
40	0.00629556	0.0364105	0.118491	0.177464	0.167969	0.033902	0.0549994	0.00338261	-0.0040286	0.135835	0.0925732	0.116132	0.105814	0.0779689	0.21911	0.115954	0.223267	0.0989141	0.0694823	17	0.0168519		40	0.801775	0.111791	0.496286	0.149597	0.0868985	0.31746	0.178067	0.154328	0.291118	0.161242	0.246452	0.411705	0.275718	0.935582	0.403586	0.112526	0.320883	0.23826	16	0.059565		40	0.320883	0.0989141	0.221969	0.059565
41	-0.010388	0.0257595	0.135625	0.184133	0.174038	0.0535412	0.0560104	0.011021	-0.00244316	0.14246	0.0941676	0.124123	0.106055	0.0932444	0.224744	0.12964	0.252525	0.105544	0.0750348	17	0.0181986		41	0.815962	0.12706	0.51246	0.147151	0.0923404	0.339539	0.194909	0.15733	0.307728	0.166701	0.261319	0.427489	0.291937	0.975533	0.440714	0.118132	0.336019	0.245563	16	0.0613908		41	0.336019	0.105544	0.230475	0.0613908
42	-0.0369583	0.0132771	0.157292	0.198022	0.171535	0.0664195	0.0557296	0.00568661	0.00578761	0.152396	0.0963871	0.128307	0.11323	0.10879	0.225193	0.135379	0.279444	0.110348	0.0826977	17	0.0200571		42	0.838112	0.146074	0.517012	0.180546	0.102443	0.35211	0.208607	0.167409	0.328908	0.176323	0.274842	0.449629	0.313686	1.02689	0.476168	0.124659	0.355214	0.25286	16	0.0632151		42	0.355214	0.110348	0.244866	0.0632151
43	-0.0367664	-0.00145785	0.172974	0.205768	0.183117	0.0710817	0.0598677	0.00508735	0.0120457	0.166157	0.0989991	0.130297	0.123261	0.124042	0.22571	0.154033	0.300537	0.117338	0.0880683	17	0.0213597		43	0.863445	0.160481	0.522521	0.215758	0.115202	0.359088	0.214543	0.186494	0.349639	0.188124	0.287183	0.475664	0.340957	1.07075	0.510372	0.131498	0.374483	0.259447	16	0.0648617		43	0.374483	0.117338	0.257144	0.0648617
44	-0.0180254	0.008116	0.17253	0.201321	0.185145	0.0796999	0.0695446	0.0057692	0.0184949	0.180466	0.102316	0.132373	0.134424	0.139176	0.226255	0.177811	0.319319	0.125573	0.0878626	17	0.0213098		44	0.895785	0.176105	0.537909	0.236146	0.123784	0.371624	0.234334	0.190827	0.369751	0.19492	0.290473	0.506742	0.370418	1.11164	0.544082	0.138461	0.393313	0.268353	16	0.0670882		44	0.393313	0.125573	0.26774	0.0670882
45	-0.00365036	0.0146381	0.183754	0.204676	0.19534	0.0917525	0.0741031	0.00831524	0.0188702	0.191708	0.105932	0.138983	0.138477	0.142694	0.22938	0.211743	0.343965	0.134746	0.0914934	17	0.0221904		45	0.927747	0.200319	0.559536	0.281143	0.133884	0.381635	0.239149	0.203549	0.382351	0.202039	0.291885	0.535248	0.400285	1.16011	0.588087	0.157944	0.415307	0.277383	16	0.0693458		45	0.415307	0.134746	0.280561	0.0693458
46	0.000393069	0.0243647	0.200048	0.215923	0.218184	0.0917479	0.0753388	0.00877677	0.0135163	0.200603	0.109913	0.151089	0.140685	0.143199	0.233175	0.24831	0.370132	0.143847	0.0987882	17	0.0239597		46	0.953689	0.202476	0.580977	0.322014	0.143974	0.382638	0.241855	0.214538	0.399786	0.20955	0.291021	0.560637	0.430258	1.21056	0.634764	0.180675	0.434963	0.287794	16	0.0719486		46	0.434963	0.143847	0.291116	0.0719486
47	-0.0084935	0.0285088	0.223537	0.225239	0.217305	0.094292	0.0794944	6.55731e-05	0.0212116	0.209684	0.113177	0.156541	0.147599	0.148397	0.232904	0.266584	0.398835	0.150287	0.105711	17	0.0256387		47	0.978552	0.218041	0.618264	0.392947	0.153896	0.388418	0.253438	0.233055	0.415792	0.217486	0.293738	0.590277	0.458833	1.24815	0.674222	0.190685	0.457862	0.295264	16	0.0738161		47	0.457862	0.150287	0.307575	0.0738161
48	0.00882495	0.0443499	0.231391	0.244102	0.235901	0.0944217	0.0840984	0.00479197	0.0253958	0.220202	0.117207	0.164895	0.155203	0.154284	0.232037	0.282173	0.427911	0.160423	0.109505	17	0.0265589		48	1.00841	0.240285	0.647267	0.471392	0.162422	0.40938	0.279597	0.262277	0.43144	0.222513	0.295442	0.621342	0.487203	1.28386	0.712621	0.198828	0.483393	0.302083	16	0.0755208		48	0.483393	0.160423	0.32297	0.0755208
49	0.00885327	0.0464501	0.234932	0.259982	0.257525	0.106541	0.0941594	0.00568264	0.034814	0.22936	0.123618	0.184003	0.163722	0.14657	0.268439	0.305471	0.454629	0.172044	0.116746	17	0.0283152		49	1.03935	0.241183	0.679092	0.519806	0.164346	0.444109	0.313465	0.284184	0.474956	0.219493	0.292843	0.654401	0.524774	1.33537	0.746281	0.205871	0.508721	0.314045	16	0.0785112		49	0.508721	0.172044	0.336677	0.0785112
50	0.00720341	0.0647897	0.251486	0.284181	0.267386	0.124814	0.103476	0.000692257	0.0453228	0.234975	0.130742	0.194302	0.172247	0.137916	0.306981	0.328666	0.481239	0.184495	0.124152	17	0.0301114		50	1.08875	0.245475	0.700125	0.593033	0.172336	0.500808	0.35545	0.296061	0.513283	0.228465	0.287882	0.69754	0.562873	1.3871	0.779734	0.213251	0.538885	0.327402	16	0.0818505		50	0.538885	0.184495	0.35439	0.0818505
51	0.00253699	0.0483376	0.266195	0.308741	0.28778	0.151889	0.10984	0.0191677	0.0578679	0.2401	0.137693	0.202152	0.179331	0.121522	0.351735	0.33425	0.508372	0.195736	0.132212	17	0.0320662		51	1.13119	0.23868	0.747294	0.677791	0.187708	0.548675	0.410818	0.31111	0.549571	0.244371	0.283355	0.745836	0.602506	1.4177	0.814647	0.234367	0.571601	0.337117	16	0.0842793		51	0.571601	0.195736	0.375865	0.0842793
52	0.017121	0.034169	0.279954	0.328905	0.319062	0.178994	0.116431	0.0295773	0.0639511	0.249238	0.139367	0.227783	0.186777	0.10411	0.393228	0.343639	0.53514	0.208673	0.14108	17	0.0342169		52	1.17247	0.229367	0.790686	0.744354	0.2112	0.583687	0.471295	0.333512	0.586136	0.273394	0.294911	0.798187	0.642668	1.45091	0.850638	0.254579	0.6055	0.345331	16	0.0863327		52	0.6055	0.208673	0.396827	0.0863327
53	0.0169512	0.0458983	0.302319	0.347855	0.345103	0.187921	0.125157	0.0475221	0.0759764	0.265879	0.143359	0.250592	0.197274	0.0781173	0.407222	0.385126	0.558828	0.222418	0.149	17	0.0361377		53	1.2079	0.234468	0.820128	0.815904	0.240458	0.611803	0.526312	0.363073	0.62559	0.307417	0.298428	0.849935	0.687295	1.50623	0.895713	0.26717	0.641114	0.356101	16	0.0890252		53	0.641114	0.222418	0.418696	0.0890252
54	0.014765	0.0476121	0.321484	0.354451	0.37567	0.201764	0.135825	0.0644888	0.0928891	0.288976	0.149696	0.270544	0.208221	0.0584057	0.420467	0.42532	0.581447	0.236001	0.157059	17	0.0380924		54	1.23996	0.231193	0.821348	0.852228	0.260339	0.666262	0.56432	0.38646	0.673005	0.346502	0.293811	0.901071	0.731376	1.55414	0.938144	0.279639	0.671237	0.365908	16	0.0914769		54	0.671237	0.236001	0.435236	0.0914769
55	0.0309049	0.0598786	0.353121	0.368111	0.411039	0.192442	0.147435	0.079292	0.114462	0.305568	0.154776	0.287919	0.221162	0.0665494	0.43039	0.459777	0.599325	0.251891	0.161355	17	0.0391344		55	1.27355	0.23222	0.838373	0.912051	0.290574	0.716873	0.635564	0.397801	0.708015	0.380846	0.30192	0.93137	0.773033	1.56916	0.968855	0.291573	0.701361	0.369886	16	0.0924714		55	0.701361	0.251891	0.44947	0.0924714
56	0.0463819	0.061675	0.381938	0.387766	0.448413	0.187682	0.15888	0.104997	0.120621	0.322504	0.1603	0.304519	0.236444	0.075364	0.44348	0.498845	0.617988	0.268106	0.167822	17	0.0407027		56	1.30894	0.2474	0.861891	0.953298	0.323553	0.771319	0.710027	0.424721	0.750977	0.421631	0.314816	0.959694	0.812904	1.60015	1.00087	0.30441	0.735412	0.373711	16	0.0934278		56	0.735412	0.268106	0.467307	0.0934278
57	0.0254207	0.042474	0.397322	0.413836	0.473979	0.194837	0.169067	0.12701	0.134553	0.340798	0.167071	0.320014	0.258324	0.0860683	0.46549	0.550904	0.638861	0.282708	0.179417	17	0.0435149		57	1.34241	0.293498	0.890499	1.00547	0.358314	0.829216	0.772695	0.465008	0.800739	0.477488	0.33525	0.988423	0.847748	1.67612	1.03657	0.319789	0.777453	0.380286	16	0.0950715		57	0.777453	0.282708	0.494745	0.0950715
58	0.0142136	0.0361246	0.419364	0.43752	0.505752	0.206477	0.190064	0.141715	0.147918	0.359991	0.174821	0.346887	0.27943	0.0917954	0.488275	0.603901	0.66312	0.300433	0.191082	17	0.0463442		58	1.37796	0.328727	0.924227	1.10326	0.395122	0.887197	0.814209	0.506611	0.849861	0.537997	0.355088	1.00808	0.88026	1.73714	1.0695	0.340107	0.819709	0.387001	16	0.0967502		58	0.819709	0.300433	0.519276	0.0967502
59	0.0128996	0.0364401	0.441489	0.4651	0.520695	0.216263	0.215864	0.151037	0.163517	0.379509	0.184165	0.374753	0.299033	0.0878611	0.512565	0.658719	0.693953	0.318463	0.202395	17	0.0490879		59	1.40522	0.370794	0.944842	1.1717	0.432324	0.935238	0.841701	0.523872	0.886197	0.59905	0.375576	1.02515	0.908246	1.76916	1.09708	0.370012	0.85351	0.387142	16	0.0967855		59	0.85351	0.318463	0.535047	0.0967855
60	0.0181385	0.0316082	0.459196	0.502693	0.525873	0.226156	0.241642	0.173165	0.180164	0.391883	0.201465	0.38083	0.315569	0.0823251	0.53917	0.706007	0.721673	0.33515	0.211353	17	0.0512606		60	1.43055	0.429327	0.964632	1.25595	0.461975	0.999177	0.875358	0.552694	0.929266	0.652093	0.401782	1.04797	0.942315	1.79999	1.1283	0.397537	0.891807	0.387665	16	0.0969163		60	0.891807	0.33515	0.556657	0.0969163
61	0.0275575	0.0509816	0.475568	0.537999	0.533307	0.24377	0.26647	0.205605	0.212945	0.40907	0.218532	0.391351	0.327835	0.0745589	0.569	0.74281	0.745062	0.354848	0.215948	17	0.052375		61	1.45406	0.487257	1.00536	1.35343	0.494964	1.06642	0.913562	0.585942	0.969627	0.704181	0.429413	1.06275	0.984852	1.82919	1.16461	0.421749	0.932961	0.389526	16	0.0973814		61	0.932961	0.354848	0.578112	0.0973814
62	0.0340887	0.0577228	0.489127	0.566006	0.554869	0.259449	0.292533	0.243904	0.245318	0.431117	0.235401	0.40563	0.341615	0.0806434	0.600841	0.771904	0.771862	0.375414	0.220997	17	0.0535995		62	1.47175	0.556215	1.03509	1.44288	0.534373	1.12973	0.950343	0.621867	1.00891	0.755461	0.458248	1.07074	1.02186	1.84637	1.19745	0.452464	0.97211	0.387096	16	0.096774		62	0.97211	0.375414	0.596696	0.096774
63	0.043492	0.0639981	0.50427	0.595017	0.570764	0.279913	0.316965	0.283987	0.270391	0.453319	0.251332	0.430697	0.356934	0.100802	0.634726	0.793164	0.802128	0.397171	0.224675	17	0.0544916		63	1.49476	0.621161	1.06068	1.53197	0.57932	1.18372	0.979942	0.660764	1.0517	0.815696	0.483309	1.06941	1.05327	1.85136	1.22677	0.489788	1.0096	0.383042	16	0.0957605		63	1.0096	0.397171	0.612431	0.0957605
64	0.0689124	0.0817846	0.519097	0.624739	0.586555	0.309638	0.341026	0.323392	0.297074	0.47569	0.268808	0.452989	0.38132	0.118407	0.669538	0.815312	0.841329	0.422095	0.226933	17	0.0550395		64	1.51589	0.679804	1.11601	1.60485	0.615714	1.22766	1.03884	0.707284	1.07366	0.876423	0.517052	1.07911	1.08439	1.87022	1.2485	0.527635	1.04894	0.379624	16	0.0949059		64	1.04894	0.422095	0.626846	0.0949059
65	0.107691	0.0930625	0.541211	0.654258	0.618302	0.337163	0.364886	0.361439	0.327684	0.500886	0.289114	0.469358	0.412433	0.134116	0.705039	0.838121	0.887162	0.449525	0.230416	17	0.0558842		65	1.53653	0.746534	1.17597	1.65617	0.655335	1.27061	1.09528	0.751766	1.10851	0.937205	0.566577	1.10929	1.1153	1.89938	1.2646	0.565871	1.09093	0.374184	16	0.0935461		65	1.09093	0.449525	0.641408	0.0935461
66	0.13605	0.0993663	0.567369	0.685108	0.642837	0.36675	0.388671	0.391418	0.366855	0.525019	0.307877	0.484762	0.433393	0.147753	0.737606	0.851112	0.925986	0.473996	0.23362	17	0.0566611		66	1.55246	0.810221	1.2568	1.67085	0.694256	1.31332	1.16288	0.791551	1.14484	0.985759	0.616767	1.12527	1.14262	1.90795	1.28393	0.613491	1.12956	0.363036	16	0.0907591		66	1.12956	0.473996	0.655564	0.0907591
67	0.1659	0.0979015	0.582759	0.702714	0.6633	0.378315	0.412636	0.430628	0.420107	0.550003	0.326396	0.497568	0.448932	0.160284	0.768608	0.858864	0.96107	0.495646	0.235822	17	0.0571953		67	1.56895	0.843378	1.31909	1.69299	0.731412	1.35867	1.24149	0.83307	1.17779	1.02837	0.665591	1.13676	1.16804	1.90554	1.30498	0.666121	1.16514	0.353252	16	0.088313		67	1.16514	0.495646	0.669494	0.088313
68	0.182256	0.120009	0.608638	0.727761	0.69391	0.406076	0.436698	0.475095	0.487654	0.581459	0.345927	0.499719	0.46456	0.177115	0.818287	0.874805	0.992186	0.523068	0.239006	17	0.0579675		68	1.59496	0.900196	1.41359	1.68812	0.767632	1.41047	1.32149	0.888593	1.20626	1.06049	0.707179	1.14723	1.18677	1.90846	1.32447	0.712851	1.20242	0.343937	16	0.0859843		68	1.20242	0.523068	0.679355	0.0859843
69	0.203321	0.123354	0.636149	0.738635	0.710645	0.434775	0.452954	0.51576	0.547618	0.610676	0.366009	0.50471	0.480221	0.195537	0.874874	0.893776	1.02183	0.547697	0.243897	17	0.0591538		69	1.61493	0.937978	1.47391	1.66981	0.812283	1.42199	1.38433	0.918767	1.24035	1.09824	0.755658	1.16224	1.20303	1.91335	1.34338	0.757399	1.23173	0.332539	16	0.0831349		69	1.23173	0.547697	0.684031	0.0831349
70	0.238978	0.116048	0.651934	0.74903	0.713258	0.462624	0.468912	0.5505	0.603967	0.633587	0.386479	0.511698	0.486829	0.219995	0.931993	0.906878	1.06093	0.570214	0.249034	17	0.0603995		70	1.63815	0.970233	1.55156	1.63946	0.859817	1.42435	1.4462	0.951735	1.26405	1.13995	0.808987	1.18044	1.21642	1.91007	1.37418	0.799112	1.26092	0.32083	16	0.0802076		70	1.26092	0.570214	0.690705	0.0802076
71	0.282176	0.148002	0.659607	0.758835	0.729725	0.4807	0.492309	0.593672	0.673547	0.656794	0.412828	0.52332	0.491287	0.245887	0.989238	0.918586	1.10228	0.597576	0.250733	17	0.0608118		71	1.66495	0.980931	1.59854	1.6178	0.903929	1.43796	1.50284	0.992268	1.28715	1.17565	0.853891	1.20128	1.22913	1.90485	1.4078	0.840151	1.28744	0.311515	16	0.0778788		71	1.28744	0.597576	0.689869	0.0778788
72	0.353333	0.184918	0.683706	0.780184	0.752348	0.516264	0.516384	0.630489	0.73295	0.682846	0.438249	0.529604	0.506598	0.26566	1.02707	0.940675	1.13361	0.627935	0.249334	17	0.0604723		72	1.68811	1.00906	1.63649	1.6225	0.942704	1.46599	1.55166	1.03438	1.31052	1.21359	0.900696	1.22118	1.23782	1.89837	1.43213	0.885767	1.31569	0.302269	16	0.0755672		72	1.31569	0.627935	0.687751	0.0755672
73	0.42549	0.242183	0.711048	0.79793	0.763177	0.547107	0.544386	0.670588	0.782085	0.710399	0.462273	0.528019	0.523305	0.284647	1.06241	0.964099	1.16366	0.657812	0.246099	17	0.0596878		73	1.70789	1.01618	1.66318	1.65621	0.978549	1.49381	1.59132	1.05981	1.32576	1.25486	0.950344	1.23968	1.24599	1.89173	1.45528	0.931972	1.34141	0.296115	16	0.0740288		73	1.34141	0.657812	0.683599	0.0740288
74	0.471489	0.286119	0.725425	0.82101	0.781222	0.586606	0.572106	0.714168	0.804692	0.732591	0.487317	0.536414	0.536012	0.301028	1.0939	0.990781	1.20697	0.685168	0.247089	17	0.0599278		74	1.71748	1.01049	1.67608	1.66334	1.01174	1.5315	1.6393	1.07128	1.3498	1.28592	0.99719	1.25823	1.25438	1.86873	1.47097	0.968892	1.36096	0.289044	16	0.072261		74	1.36096	0.685168	0.675789	0.072261
75	0.520062	0.322327	0.74582	0.841918	0.802617	0.635133	0.601979	0.755581	0.792791	0.755537	0.513297	0.546241	0.548585	0.317725	1.12552	1.01727	1.25117	0.711387	0.248201	17	0.0601975		75	1.72707	1.01384	1.67947	1.6775	1.04595	1.56512	1.66801	1.08276	1.37298	1.31645	1.04311	1.27625	1.2631	1.84563	1.48662	1.00499	1.3793	0.280703	16	0.0701758		75	1.3793	0.711387	0.667917	0.0701758
76	0.586551	0.354154	0.783486	0.866713	0.822062	0.688762	0.633369	0.801091	0.766452	0.778381	0.541726	0.553116	0.561501	0.343849	1.16341	1.03658	1.30422	0.740319	0.250367	17	0.060723		76	1.74198	1.03858	1.69799	1.68811	1.08218	1.58939	1.67887	1.09722	1.38786	1.35328	1.08801	1.29239	1.27896	1.83404	1.50779	1.03022	1.39918	0.272527	16	0.0681317		76	1.39918	0.740319	0.658861	0.0681317
77	0.658322	0.387503	0.821273	0.890299	0.839177	0.734625	0.666357	0.859771	0.744651	0.800027	0.570694	0.562947	0.577357	0.371046	1.20121	1.0563	1.35648	0.770473	0.253562	17	0.0614977		77	1.75063	1.07432	1.6963	1.69781	1.11836	1.60419	1.67756	1.11489	1.3982	1.38994	1.11884	1.30849	1.29408	1.8224	1.52787	1.05561	1.41559	0.261375	16	0.0653438		77	1.41559	0.770473	0.645119	0.0653438
78	0.70298	0.428902	0.859546	0.914862	0.867197	0.788416	0.697221	0.919302	0.723729	0.818983	0.599843	0.574634	0.61477	0.406106	1.23835	1.07903	1.40291	0.802163	0.255898	17	0.0620644		78	1.75759	1.11744	1.68057	1.71696	1.14676	1.61721	1.67576	1.13209	1.42743	1.42608	1.14163	1.32488	1.30368	1.81037	1.53993	1.0821	1.43128	0.250316	16	0.0625789		78	1.43128	0.802163	0.629117	0.0625789
79	0.755101	0.461584	0.912958	0.936754	0.886792	0.835535	0.727086	0.971007	0.725012	0.838284	0.625843	0.58949	0.650329	0.439962	1.27817	1.10191	1.44797	0.83434	0.259494	17	0.0629366		79	1.76261	1.17932	1.64471	1.70435	1.16853	1.61101	1.67279	1.15086	1.44493	1.45201	1.16818	1.34889	1.31324	1.79718	1.55098	1.10732	1.44231	0.233648	16	0.0584121		79	1.44231	0.83434	0.607967	0.0584121
80	0.820455	0.492314	0.971772	0.958522	0.89602	0.871652	0.760682	1.033	0.739121	0.858638	0.652874	0.611624	0.678376	0.468938	1.32883	1.1254	1.48753	0.867985	0.26438	17	0.0641216		80	1.76229	1.23913	1.60044	1.67228	1.18521	1.60969	1.67083	1.1757	1.4578	1.47387	1.19659	1.3639	1.32263	1.77927	1.55789	1.12738	1.44968	0.215969	16	0.0539923		80	1.44968	0.867985	0.581697	0.0539923
81	0.910127	0.509603	1.01664	0.967272	0.908031	0.886859	0.79868	1.08229	0.775817	0.88027	0.681164	0.642652	0.708565	0.500928	1.37537	1.15744	1.53014	0.901873	0.268928	17	0.0652247		81	1.75628	1.31652	1.56427	1.64266	1.20109	1.60791	1.68178	1.21096	1.46863	1.49074	1.22726	1.36793	1.32796	1.76613	1.56219	1.14757	1.45874	0.199306	16	0.0498265		81	1.45874	0.901873	0.556869	0.0498265
82	0.976451	0.52695	1.06026	0.977882	0.903416	0.893395	0.839647	1.12874	0.824273	0.904018	0.7128	0.672904	0.74437	0.540823	1.41112	1.2119	1.58079	0.935867	0.274237	17	0.0665123		82	1.75628	1.3994	1.56097	1.5998	1.2199	1.60117	1.70246	1.25277	1.47663	1.5047	1.24527	1.38535	1.3226	1.76551	1.55965	1.16813	1.47004	0.187113	16	0.0467782		82	1.47004	0.935867	0.534169	0.0467782
83	1.01219	0.565433	1.10932	0.998497	0.917507	0.906528	0.889428	1.17285	0.890643	0.932978	0.743955	0.699076	0.776664	0.578281	1.44593	1.2605	1.62832	0.972242	0.277308	17	0.0672571		83	1.75519	1.47516	1.54134	1.5499	1.24406	1.59183	1.68709	1.2751	1.47193	1.51628	1.26237	1.40518	1.31714	1.76196	1.55737	1.18818	1.47501	0.174742	16	0.0436855		83	1.47501	0.972242	0.502764	0.0436855
84	1.05159	0.599464	1.16572	1.01494	0.935348	0.922636	0.950685	1.21644	0.978898	0.958887	0.7723	0.714454	0.802547	0.611293	1.47906	1.29838	1.67018	1.0084	0.280995	17	0.0681514		84	1.74111	1.54426	1.57306	1.53079	1.25664	1.56262	1.69625	1.32585	1.46456	1.5227	1.28263	1.42557	1.31152	1.75307	1.55561	1.2073	1.4846	0.165352	16	0.041338		84	1.4846	1.0084	0.476194	0.041338
85	1.07282	0.623225	1.22114	1.04264	0.943282	0.956627	1.02311	1.26066	1.0809	0.981303	0.804444	0.735185	0.829575	0.642806	1.51834	1.33717	1.71315	1.04626	0.28677	17	0.0695519		85	1.73453	1.60581	1.62503	1.52572	1.26824	1.52908	1.71207	1.37984	1.45104	1.52896	1.30052	1.44127	1.30191	1.75271	1.55537	1.22288	1.49594	0.163103	16	0.0407758		85	1.49594	1.04626	0.449679	0.0407758
86	1.1044	0.690016	1.27432	1.07242	0.956146	0.981575	1.11491	1.30333	1.18713	1.00011	0.838039	0.759769	0.858108	0.672348	1.56572	1.37715	1.75758	1.08901	0.291342	17	0.0706607		86	1.71672	1.66337	1.69467	1.4873	1.28065	1.49603	1.73494	1.42846	1.43295	1.53366	1.3156	1.45428	1.28706	1.76358	1.55716	1.2338	1.50501	0.167785	16	0.0419462		86	1.50501	1.08901	0.416009	0.0419462
87	1.162	0.783089	1.31383	1.1192	0.988673	1.0034	1.22364	1.3576	1.30542	1.01564	0.867794	0.798151	0.884217	0.698293	1.61147	1.42364	1.79447	1.13827	0.295032	17	0.0715557		87	1.70106	1.71002	1.75932	1.49336	1.29421	1.46699	1.76486	1.46958	1.41296	1.52244	1.31284	1.46244	1.27131	1.76774	1.55854	1.24244	1.51313	0.177103	16	0.0442758		87	1.51313	1.13827	0.374866	0.0442758
88	1.2142	0.866115	1.3483	1.17289	1.04891	1.01048	1.33955	1.41922	1.41538	1.02915	0.896607	0.831201	0.907996	0.720782	1.65564	1.47637	1.82409	1.18688	0.301934	17	0.0732299		88	1.68672	1.76612	1.83651	1.46058	1.30805	1.44643	1.79106	1.51904	1.39466	1.50842	1.31413	1.47234	1.25468	1.76545	1.55952	1.2489	1.52079	0.190734	16	0.0476835		88	1.52079	1.18688	0.333913	0.0476835
89	1.27044	0.957383	1.38241	1.22997	1.08588	1.02566	1.45903	1.4818	1.49342	1.04543	0.92446	0.858812	0.930718	0.746044	1.68745	1.51233	1.84302	1.23143	0.30685	17	0.0744221		89	1.6654	1.79795	1.91901	1.43717	1.3308	1.42333	1.81535	1.55966	1.37389	1.49154	1.31955	1.48401	1.24058	1.76545	1.5616	1.2569	1.52764	0.204693	16	0.0511734		89	1.52764	1.23143	0.296209	0.0511734
90	1.30428	1.05771	1.41187	1.29491	1.1445	1.03333	1.56728	1.56746	1.53414	1.06129	0.954731	0.878028	0.9527	0.773248	1.71059	1.53653	1.85445	1.27277	0.310221	17	0.0752397		90	1.64325	1.81852	1.96607	1.45299	1.35118	1.41215	1.84228	1.59924	1.36318	1.47669	1.326	1.50011	1.22825	1.76705	1.56445	1.26597	1.53609	0.213755	16	0.0534389		90	1.53609	1.27277	0.263319	0.0534389
91	1.3375	1.17887	1.43809	1.35879	1.19769	1.0357	1.65141	1.65911	1.55527	1.08217	0.983796	0.897086	0.969632	0.79832	1.73846	1.56033	1.85881	1.31182	0.314086	17	0.0761771		91	1.63061	1.83614	2.01923	1.47895	1.36354	1.40485	1.86649	1.63292	1.35967	1.46185	1.33174	1.51242	1.21864	1.75523	1.56249	1.26548	1.54377	0.223876	16	0.0559691		91	1.54377	1.31182	0.231941	0.0559691
92	1.38732	1.30245	1.45713	1.41069	1.2454	1.03651	1.70909	1.7525	1.56059	1.1145	1.00965	0.917751	0.984032	0.822322	1.7687	1.58393	1.85963	1.34836	0.318409	17	0.0772256		92	1.6208	1.83723	2.02481	1.49978	1.36522	1.39091	1.87906	1.65343	1.35713	1.44657	1.33565	1.51537	1.21039	1.73668	1.55811	1.26019	1.54321	0.226723	16	0.0566807		92	1.54321	1.34836	0.194844	0.0566807
93	1.4796	1.39075	1.47207	1.44511	1.29173	1.02764	1.74341	1.85083	1.55468	1.15893	1.03263	0.944922	0.996135	0.840385	1.78618	1.58942	1.85752	1.38012	0.322964	17	0.0783304		93	1.60731	1.83026	2.03184	1.51288	1.36428	1.38316	1.86075	1.65449	1.35459	1.4291	1.33682	1.51895	1.20478	1.71038	1.54397	1.255	1.53741	0.22553	16	0.0563824		93	1.53741	1.38012	0.157294	0.0563824
94	1.63856	1.44931	1.48663	1.47479	1.32586	1.01669	1.75895	1.94266	1.54842	1.20586	1.05406	0.973188	1.00745	0.856404	1.79928	1.5887	1.85442	1.41066	0.330681	17	0.0802019		94	1.59211	1.82272	2.02387	1.547	1.35046	1.3831	1.86554	1.64436	1.34645	1.41136	1.33601	1.52308	1.20008	1.68142	1.52648	1.24986	1.53149	0.224847	16	0.0562119		94	1.53149	1.41066	0.120834	0.0562119
95	1.80305	1.50004	1.48561	1.49248	1.34324	1.00118	1.75604	2.02152	1.5359	1.24977	1.07249	0.992109	1.00711	0.866742	1.79102	1.56164	1.84504	1.43088	0.341101	17	0.0827291		95	1.57051	1.79801	1.99174	1.5901	1.33435	1.37868	1.87258	1.63422	1.33678	1.39749	1.32907	1.52918	1.19944	1.66483	1.51402	1.24405	1.52407	0.221339	16	0.0553348		95	1.52407	1.43088	0.0931857	0.0553348
96	1.97913	1.53463	1.47042	1.4878	1.37194	0.992075	1.73502	2.07733	1.50745	1.29303	1.0872	1.01116	1.00425	0.875849	1.77814	1.52888	1.83431	1.44521	0.353241	17	0.0856735		96	1.55137	1.74823	1.94626	1.6066	1.31938	1.36856	1.87111	1.62404	1.32868	1.38129	1.31656	1.52886	1.1997	1.65092	1.50265	1.2381	1.51139	0.214358	16	0.0535896		96	1.51139	1.44521	0.0661818	0.0535896
97	2.08964	1.5122	1.44951	1.475	1.42258	0.997204	1.70059	2.11037	1.46654	1.33984	1.09875	1.03034	1.00972	0.872166	1.76773	1.50369	1.80302	1.44993	0.358625	17	0.0869793		97	1.52672	1.69308	1.90207	1.59988	1.30649	1.35604	1.85285	1.60937	1.32425	1.36308	1.29929	1.52307	1.19453	1.6352	1.47182	1.21934	1.49232	0.2069	16	0.051725		97	1.49232	1.44993	0.0423825	0.051725
98	2.13166	1.47933	1.41625	1.44464	1.45876	1.00053	1.64648	2.11779	1.41084	1.37515	1.10745	1.04856	1.01613	0.867061	1.75759	1.47934	1.76945	1.44277	0.356754	17	0.0865257		98	1.49833	1.60978	1.83486	1.60748	1.29462	1.35232	1.79902	1.58027	1.31306	1.34633	1.28418	1.50028	1.18877	1.61927	1.43882	1.19915	1.46666	0.191748	16	0.0479371		98	1.46666	1.44277	0.0238934	0.0479371
99	2.14263	1.42641	1.37433	1.42981	1.48759	1.02298	1.57102	2.07648	1.33959	1.40197	1.11371	1.06365	1.01801	0.866239	1.7447	1.44138	1.7248	1.42619	0.345931	17	0.0839007		99	1.46124	1.5598	1.74544	1.63067	1.28577	1.33326	1.7281	1.53332	1.30431	1.3329	1.26945	1.47426	1.19174	1.59241	1.41189	1.18373	1.43989	0.173711	16	0.0434277		99	1.43989	1.42619	0.0136982	0.0434277
100	2.13497	1.35629	1.34525	1.4014	1.54129	1.03876	1.49223	2.00068	1.27726	1.4191	1.11587	1.07321	1.01937	0.865733	1.73038	1.40259	1.67964	1.40553	0.332989	17	0.0807617		100	1.42235	1.49504	1.64748	1.63072	1.2806	1.30203	1.67023	1.488	1.28946	1.3253	1.25519	1.44408	1.19414	1.56516	1.38563	1.1682	1.41023	0.156377	16	0.0390944		100	1.41023	1.40553	0.00469519	0.0390944
101	2.09058	1.30783	1.31594	1.36746	1.57324	1.06032	1.41736	1.89656	1.23202	1.42551	1.11217	1.08821	1.01362	0.868929	1.69285	1.35518	1.63001	1.37928	0.31243	17	0.0757755		101	1.38224	1.39908	1.55314	1.62491	1.27685	1.2653	1.62349	1.44705	1.26572	1.3131	1.23856	1.41101	1.1835	1.53569	1.36832	1.14909	1.37732	0.144179	16	0.0360449		101	1.37732	1.37928	-0.0019656	0.0360449
102	2.01355	1.26009	1.26817	1.33463	1.5969	1.08735	1.34866	1.78515	1.19091	1.42065	1.10537	1.10407	1.00912	0.871471	1.65606	1.3113	1.58061	1.34965	0.28889	17	0.0700662		102	1.34177	1.30718	1.43072	1.57752	1.27037	1.23239	1.56635	1.40386	1.23425	1.29764	1.21876	1.37614	1.1712	1.50471	1.35029	1.13016	1.33833	0.128978	16	0.0322446		102	1.33833	1.34965	-0.0113176	0.0322446
103	1.91989	1.2305	1.229	1.30771	1.58427	1.10353	1.2942	1.67371	1.18775	1.40558	1.09237	1.1162	1.01268	0.869786	1.62407	1.29025	1.5326	1.32201	0.26263	17	0.0636971		103	1.30084	1.25033	1.32353	1.56044	1.26882	1.18742	1.47322	1.36207	1.21933	1.27346	1.18748	1.337	1.14828	1.464	1.32761	1.1123	1.29976	0.118717	16	0.0296792		103	1.29976	1.32201	-0.022247	0.0296792
104	1.79193	1.23143	1.20183	1.27984	1.55472	1.11956	1.25188	1.56054	1.18884	1.39028	1.07897	1.12289	1.01714	0.871478	1.59184	1.26782	1.48416	1.29442	0.231153	17	0.0560628		104	1.26599	1.21251	1.24276	1.50891	1.25585	1.12798	1.41317	1.30231	1.199	1.25062	1.15324	1.29618	1.12611	1.4209	1.30476	1.09706	1.26108	0.110711	16	0.0276778		104	1.26108	1.29442	-0.0333367	0.0276778
105	1.678	1.22685	1.1736	1.24133	1.50796	1.12499	1.21652	1.44468	1.19265	1.3778	1.0653	1.12571	1.02494	0.885725	1.55866	1.24033	1.43411	1.26583	0.201225	17	0.0488042		105	1.2371	1.18993	1.13866	1.44533	1.24386	1.0771	1.36417	1.24154	1.17013	1.22873	1.11688	1.25417	1.1067	1.36893	1.28129	1.09154	1.22225	0.103193	16	0.0257982		105	1.22225	1.26583	-0.0435785	0.0257982
106	1.57524	1.18661	1.15274	1.22014	1.45398	1.13367	1.19029	1.34033	1.20286	1.36876	1.05347	1.12379	1.03085	0.905684	1.52215	1.2143	1.38301	1.2387	0.174109	17	0.0422277		106	1.22308	1.17688	1.0673	1.37451	1.23391	1.04184	1.31861	1.19193	1.13619	1.20847	1.08562	1.21278	1.08741	1.31826	1.25599	1.08539	1.18864	0.0960749	16	0.0240187		106	1.18864	1.2387	-0.0500635	0.0240187
107	1.46988	1.15203	1.14112	1.19199	1.39963	1.13088	1.16762	1.24676	1.22487	1.36143	1.04051	1.11998	1.03211	0.93963	1.47746	1.19185	1.32934	1.21277	0.147935	17	0.0358796		107	1.21172	1.19938	1.01623	1.32893	1.21633	1.01485	1.28144	1.1628	1.10742	1.18678	1.05664	1.17865	1.06837	1.2708	1.2262	1.07766	1.16276	0.0930912	16	0.0232728		107	1.16276	1.21277	-0.0500075	0.0232728
108	1.39429	1.1265	1.12001	1.16137	1.34705	1.12954	1.14631	1.17375	1.24104	1.35262	1.02587	1.11341	1.03363	0.974307	1.4219	1.17113	1.27409	1.18864	0.127414	17	0.0309023		108	1.2044	1.22888	0.970539	1.25589	1.20168	0.980962	1.27071	1.12163	1.07724	1.16297	1.03103	1.15527	1.0472	1.24206	1.20048	1.07347	1.13903	0.0949948	16	0.0237487		108	1.13903	1.18864	-0.0496117	0.0237487
109	1.35587	1.10103	1.10098	1.1363	1.28926	1.12814	1.12706	1.12772	1.24963	1.3345	1.01422	1.10643	1.0356	1.01024	1.34767	1.1534	1.21612	1.16672	0.109516	17	0.0265615		109	1.20276	1.24131	0.947606	1.18961	1.18273	0.959676	1.26335	1.09213	1.04912	1.14888	1.01453	1.12624	1.02238	1.24547	1.18175	1.07535	1.12143	0.0984775	16	0.0246194		109	1.12143	1.16672	-0.0452842	0.0246194
110	1.35124	1.08539	1.0875	1.12669	1.24551	1.1247	1.10897	1.09611	1.24081	1.31076	1.0047	1.1	1.03207	1.0384	1.27348	1.13617	1.16637	1.14876	0.0979856	17	0.023765		110	1.19835	1.23164	0.934678	1.13952	1.16294	0.948035	1.26694	1.07287	1.01947	1.13607	0.999593	1.09766	1.00098	1.24243	1.16871	1.07547	1.10596	0.101327	16	0.0253317		110	1.10596	1.14876	-0.0427972	0.0253317
111	1.34728	1.12616	1.07342	1.12634	1.20577	1.12306	1.09197	1.07644	1.21802	1.28491	1.00022	1.09585	1.02171	1.05689	1.19935	1.11955	1.12683	1.13493	0.0880791	17	0.0213623		111	1.18859	1.2208	0.9071	1.10681	1.14592	0.945474	1.28002	1.06032	0.988574	1.11989	0.982675	1.07521	0.983839	1.23137	1.16274	1.0734	1.09204	0.10643	16	0.0266076		111	1.09204	1.13493	-0.0428833	0.0266076
112	1.3373	1.16245	1.05781	1.12837	1.15835	1.12685	1.07441	1.06302	1.20256	1.26021	0.995728	1.09358	1.01158	1.07114	1.13655	1.11181	1.08947	1.12242	0.0832204	17	0.0201839		112	1.17907	1.19886	0.894867	1.09718	1.13593	0.956413	1.28661	1.04832	0.962901	1.10985	0.968416	1.06164	0.976622	1.2284	1.15781	1.07296	1.08349	0.107998	16	0.0269994		112	1.08349	1.12242	-0.038933	0.0269994
113	1.30183	1.202	1.04792	1.12718	1.11606	1.12124	1.05946	1.05743	1.19295	1.2283	0.991306	1.09179	1.00165	1.08153	1.08403	1.11211	1.05409	1.11005	0.0791651	17	0.0192004		113	1.16887	1.16584	0.875941	1.09803	1.11992	0.960925	1.28868	1.03802	0.963669	1.10365	0.956249	1.05332	0.978422	1.23279	1.15384	1.07399	1.07701	0.108236	16	0.027059		113	1.07701	1.11005	-0.033043	0.027059
114	1.23263	1.22829	1.04636	1.11541	1.09337	1.11712	1.04894	1.06716	1.18324	1.19829	0.988828	1.07457	0.99755	1.08421	1.05041	1.11345	1.02552	1.09796	0.0726176	17	0.0176124		114	1.16139	1.14947	0.873902	1.10428	1.11184	0.954822	1.28515	1.02717	0.962454	1.10291	0.957173	1.04593	0.980569	1.22658	1.14723	1.0687	1.07247	0.106589	16	0.0266473		114	1.07247	1.09796	-0.0254902	0.0266473
115	1.17039	1.24282	1.04244	1.1126	1.07443	1.12324	1.04346	1.08812	1.17346	1.17312	0.986535	1.06367	0.997297	1.0818	1.02928	1.11548	1.00146	1.08939	0.0695394	17	0.0168658		115	1.14705	1.13815	0.871707	1.12857	1.10681	0.941419	1.28144	1.01958	0.960333	1.0998	0.957711	1.04372	0.982945	1.21337	1.13887	1.05925	1.06817	0.105363	16	0.0263408		115	1.06817	1.08939	-0.0212167	0.0263408
116	1.13718	1.25914	1.03769	1.1071	1.06756	1.12319	1.03314	1.10985	1.17479	1.15398	0.984471	1.06055	0.993185	1.08841	1.02154	1.11506	0.984302	1.08536	0.0718978	17	0.0174378		116	1.13313	1.11002	0.875084	1.14861	1.10042	0.927786	1.277	1.01841	0.961296	1.09377	0.957774	1.04789	0.989985	1.19447	1.12506	1.05222	1.06331	0.101984	16	0.0254961		116	1.06331	1.08536	-0.0220538	0.0254961
117	1.14545	1.26381	1.04136	1.11411	1.06661	1.1267	1.01589	1.1223	1.16802	1.13977	0.983804	1.05206	0.987255	1.09927	1.0201	1.11351	0.970391	1.08414	0.075048	17	0.0182018		117	1.12143	1.10206	0.867194	1.12988	1.09162	0.930124	1.25494	1.02565	0.973143	1.08656	0.967448	1.0435	0.999221	1.1729	1.10868	1.04634	1.05754	0.0937542	16	0.0234385		117	1.05754	1.08414	-0.0265988	0.0234385
118	1.12084	1.27371	1.04648	1.11225	1.07815	1.13752	1.00088	1.12359	1.17237	1.1288	0.984408	1.03986	0.981073	1.09973	1.0193	1.10919	0.962875	1.08182	0.0777869	17	0.0188661		118	1.11315	1.12942	0.930709	1.11417	1.08857	0.932016	1.22398	1.03639	0.982205	1.07925	0.976651	1.03769	1.00078	1.17067	1.09446	1.04022	1.0594	0.0802855	16	0.0200714		118	1.0594	1.08182	-0.0224285	0.0200714
119	1.08433	1.2808	1.04975	1.10882	1.08285	1.15077	0.996716	1.13597	1.17602	1.11767	0.987875	1.01989	0.97481	1.09687	1.01869	1.104	0.9574	1.07901	0.0806607	17	0.0195631		119	1.10666	1.13812	0.960404	1.1467	1.08943	0.933696	1.21261	1.04061	0.987983	1.07222	0.980132	1.0319	0.99989	1.17462	1.08093	1.03403	1.06187	0.0776666	16	0.0194166		119	1.06187	1.07901	-0.0171416	0.0194166
120	1.05418	1.28412	1.06098	1.10813	1.08262	1.15508	0.997259	1.13374	1.16271	1.10681	0.990731	1.00397	0.973796	1.07303	1.00925	1.11062	0.947053	1.07377	0.0820542	17	0.0199011		120	1.10581	1.13128	1.01339	1.15663	1.08812	0.933682	1.20553	1.03975	0.993914	1.05798	0.982407	1.04193	1.00373	1.16705	1.06325	1.03236	1.06355	0.0719984	16	0.0179996		120	1.06355	1.07377	-0.0102178	0.0179996
121	1.06205	1.28041	1.06357	1.11032	1.08635	1.15808	1.00169	1.11443	1.15747	1.09695	0.993674	0.990223	0.973811	1.04508	0.998066	1.11957	0.935751	1.06985	0.0828751	17	0.0201002		121	1.10039	1.1276	1.045	1.15935	1.07944	0.930606	1.18391	1.03767	1.00291	1.04075	0.984158	1.05908	1.00851	1.15722	1.04476	1.03158	1.06206	0.0669556	16	0.0167389		121	1.06206	1.06985	-0.00779307	0.0167389
122	1.08792	1.24585	1.06811	1.11896	1.07787	1.14931	1.00817	1.09128	1.14988	1.08822	1.00078	0.979034	0.974129	1.02778	0.986608	1.13523	0.932416	1.06597	0.0785496	17	0.0190511		122	1.09623	1.11541	1.0675	1.15887	1.06224	0.923692	1.13368	1.04203	1.01432	1.02869	0.986525	1.07086	1.00605	1.14367	1.03735	1.02958	1.05729	0.0603976	16	0.0150994		122	1.05729	1.06597	-0.0086792	0.0150994
123	1.11706	1.22446	1.0711	1.11885	1.08039	1.14757	1.01225	1.07706	1.13201	1.082	1.00751	0.968595	0.974476	1.01147	0.975124	1.15153	0.92983	1.0636	0.0779506	17	0.0189058		123	1.09225	1.07681	1.07267	1.17362	1.04944	0.924178	1.12776	1.04	1.01644	1.0112	0.984794	1.08919	1.00291	1.12977	1.03097	1.02746	1.05309	0.0602062	16	0.0150515		123	1.05309	1.0636	-0.0105122	0.0150515
124	1.11837	1.18016	1.07503	1.11448	1.08571	1.14358	1.00983	1.06359	1.11828	1.07947	1.01387	0.958926	0.976186	1.00292	0.95164	1.16814	0.93883	1.05877	0.0750331	17	0.0181982		124	1.0877	1.03859	1.05087	1.19046	1.03062	0.917277	1.13061	1.03551	1.0164	0.988122	0.97885	1.11425	0.995797	1.11909	1.01379	1.02952	1.04609	0.0658241	16	0.016456		124	1.04609	1.05877	-0.0126756	0.016456
125	1.09347	1.16549	1.06695	1.09938	1.08996	1.14005	1.00297	1.05223	1.09976	1.07924	1.01904	0.94868	0.977765	0.995718	0.92858	1.18313	0.947792	1.05237	0.0749172	17	0.0181701		125	1.08597	1.00011	1.03413	1.17518	1.0124	0.90526	1.12881	1.03694	1.01508	0.960826	0.972235	1.12281	0.988721	1.107	0.996365	1.03116	1.03581	0.0689137	16	0.0172284		125	1.03581	1.05237	-0.0165526	0.0172284
126	1.05022	1.18397	1.04949	1.08831	1.10055	1.13721	0.98709	1.03825	1.10222	1.07936	1.02355	0.943581	0.977465	1.00558	0.912429	1.17666	0.954994	1.0477	0.0768595	17	0.0186412		126	1.08804	0.971103	1.00021	1.13919	1.00373	0.893587	1.11516	1.04885	1.01265	0.935836	0.961638	1.1271	0.982501	1.07594	0.976924	1.02678	1.02245	0.0689674	16	0.0172419		126	1.02245	1.0477	-0.0252497	0.0172419
127	1.00984	1.17835	1.04285	1.07249	1.10321	1.1259	0.969999	1.03207	1.10257	1.07893	1.02685	0.95002	0.975853	1.01637	0.897777	1.16854	0.961337	1.04194	0.0761956	17	0.0184802		127	1.08807	0.945251	0.95189	1.09013	1.00508	0.883545	1.09486	1.04419	1.01241	0.916972	0.942382	1.12588	0.977845	1.04659	0.958802	1.02252	1.00665	0.0689671	16	0.0172418		127	1.00665	1.04194	-0.0352875	0.0172418
128	0.973124	1.15754	1.03256	1.05876	1.09921	1.11717	0.965062	1.02989	1.09494	1.07967	1.02786	0.960431	0.966683	1.0325	0.891758	1.15092	0.962739	1.03534	0.0728635	17	0.017672		128	1.07967	0.920972	0.922299	1.01714	1.0027	0.888012	1.08081	1.03821	1.01216	0.905742	0.923106	1.12412	0.982188	1.02711	0.948276	1.01898	0.993218	0.0676222	16	0.0169055		128	0.993218	1.03534	-0.0421239	0.0169055
129	0.958483	1.15496	1.01895	1.04247	1.08723	1.11205	0.967407	1.02899	1.09066	1.0849	1.02747	0.971496	0.957322	1.04843	0.887806	1.13331	0.965582	1.03162	0.0709908	17	0.0172178		129	1.06982	0.904327	0.904835	0.948535	0.997932	0.906587	1.0597	1.03952	1.01677	0.897412	0.905204	1.12151	0.987306	1.01278	0.939969	1.01403	0.98289	0.0678173	16	0.0169543		129	0.98289	1.03162	-0.0487278	0.0169543
130	0.955343	1.12301	1.00709	1.02237	1.07256	1.10432	0.972409	1.03881	1.08314	1.09115	1.02371	0.976548	0.947304	1.06367	0.890931	1.11577	0.973357	1.02715	0.0654105	17	0.0158644		130	1.06769	0.8946	0.881478	0.901605	0.993789	0.927401	1.02785	1.04141	1.02275	0.888625	0.896639	1.11467	0.995084	1.01606	0.939264	1.00424	0.975821	0.0700927	16	0.0175232		130	0.975821	1.02715	-0.0513251	0.0175232
131	0.953265	1.09255	0.999347	1.02004	1.06426	1.10165	0.982963	1.0462	1.06682	1.09261	1.02138	0.980511	0.936215	1.07346	0.891269	1.09981	0.981189	1.02374	0.0613294	17	0.0148746		131	1.06766	0.887484	0.873243	0.864256	0.99368	0.935867	0.986632	1.03341	1.02346	0.88628	0.891885	1.10671	1.00158	1.01821	0.939084	0.996094	0.969096	0.0718142	16	0.0179535		131	0.969096	1.02374	-0.0546427	0.0179535
132	0.969939	1.06567	0.999047	1.02106	1.05769	1.09715	0.996282	1.04149	1.04713	1.08659	1.02029	0.983541	0.922675	1.07077	0.885225	1.08748	0.989152	1.02007	0.0572134	17	0.0138763		132	1.05627	0.889	0.88793	0.834555	0.996133	0.945323	0.956389	1.02889	1.01249	0.889465	0.890401	1.09779	1.00516	1.01776	0.940107	0.991731	0.964963	0.0704742	16	0.0176185		132	0.964963	1.02007	-0.0551061	0.0176185
133	0.979525	1.05601	0.996007	1.00886	1.06102	1.08359	1.00879	1.02184	1.02748	1.08053	1.01647	0.988282	0.914491	1.06733	0.884362	1.07528	0.997882	1.01575	0.0538167	17	0.0130525		133	1.04682	0.920872	0.911874	0.843582	0.996924	0.988658	0.933707	1.01868	1.00051	0.899576	0.886287	1.08409	1.00509	1.0158	0.942376	0.988052	0.967681	0.0625904	16	0.0156476		133	0.967681	1.01575	-0.0480688	0.0156476
134	0.975352	1.03906	0.98946	1.01481	1.05758	1.07011	1.01675	1.00815	1.02597	1.07298	1.01193	0.989512	0.914975	1.06268	0.891879	1.06331	1.00785	1.01249	0.0494438	17	0.0119919		134	1.03775	0.940146	0.922066	0.883863	0.998875	1.02712	0.923133	1.01346	0.98922	0.909911	0.882778	1.06884	0.999146	1.01141	0.946659	0.985478	0.971241	0.0548071	16	0.0137018		134	0.971241	1.01249	-0.0412508	0.0137018
135	0.970895	1.01746	0.99508	0.995226	1.05047	1.05366	1.01948	0.98952	1.0332	1.06434	1.00635	0.98422	0.920168	1.05848	0.89628	1.05721	1.01905	1.00771	0.0459038	17	0.0111333		135	1.01976	0.961631	0.928482	0.920192	0.9979	1.04955	0.915182	1.01205	0.978951	0.919952	0.88063	1.0513	0.990763	1.01041	0.953765	0.985323	0.97349	0.0488496	16	0.0122124		135	0.97349	1.00771	-0.0342208	0.0122124
136	0.9511	0.995285	1.00241	0.989667	1.05568	1.03608	1.01293	0.965581	1.03844	1.05609	1.00181	0.981104	0.930891	1.0548	0.897023	1.05799	1.03169	1.00344	0.0458977	17	0.0111318		136	0.997423	0.973308	0.928836	0.938705	0.986737	1.05908	0.893429	1.00688	0.969242	0.942709	0.887822	1.03605	0.979519	1.01339	0.964186	0.988006	0.972833	0.0453736	16	0.0113434		136	0.972833	1.00344	-0.030612	0.0113434
137	0.937163	0.963543	1.0014	0.988686	1.05472	1.03112	1.00194	0.95133	1.04215	1.04746	0.997301	0.97932	0.938544	1.0481	0.903886	1.06672	1.0455	0.999934	0.0473139	17	0.0114753		137	0.98318	0.981102	0.959217	0.978439	0.986306	1.06491	0.902957	0.998651	0.957626	0.968683	0.899204	1.0237	0.966091	1.02933	0.97344	0.989275	0.978881	0.0401404	16	0.0100351		137	0.978881	0.999934	-0.0210524	0.0100351
138	0.924547	0.936267	1.00306	0.995861	1.05625	1.01577	0.995665	0.941924	1.04028	1.0374	0.991463	0.980683	0.943561	1.03881	0.916005	1.08226	1.06029	0.997653	0.0497689	17	0.0120707		138	0.973946	0.990714	0.976979	1.02106	0.987102	1.05986	0.916862	1.00466	0.946231	0.991382	0.916849	1.02182	0.950789	1.05639	0.981693	0.989331	0.986604	0.0402779	16	0.0100695		138	0.986604	0.997653	-0.0110483	0.0100695
139	0.910323	0.937954	1.00441	0.994096	1.05335	1.00343	0.991477	0.934279	1.02868	1.02613	0.986007	0.981491	0.954771	1.03641	0.938076	1.08966	1.07622	0.996868	0.049779	17	0.0120732		139	0.965233	1.00727	0.995358	1.06238	0.988979	1.04516	0.936577	1.01226	0.942368	1.00953	0.928932	1.01318	0.940865	1.06906	0.982664	0.991157	0.993186	0.0418675	16	0.0104669		139	0.993186	0.996868	-0.00368209	0.0104669
140	0.899562	0.944751	1.00498	0.988648	1.04767	0.995509	0.985188	0.932776	1.00882	1.01418	0.980824	0.981902	0.969843	1.03829	0.966352	1.09197	1.09285	0.996713	0.0495285	17	0.0120124		140	0.955512	1.02988	0.995822	1.09302	0.991896	1.0237	0.960043	1.0155	0.943145	1.02442	0.937035	0.999699	0.934294	1.07275	0.979096	0.994086	0.996869	0.0445296	16	0.0111324		140	0.996869	0.996713	0.000156502	0.0111324
141	0.895964	0.938743	1.01704	0.988191	1.03492	0.997032	0.987079	0.932179	0.993237	1.00242	0.979751	0.983338	0.981741	1.0424	0.975587	1.09317	1.10655	0.99702	0.051076	17	0.0123878		141	0.9446	1.04363	1.00258	1.11465	0.995874	1.00038	0.981814	1.01342	0.936359	1.03794	0.932725	0.976824	0.932854	1.07035	0.972897	0.996831	0.997108	0.0495448	16	0.0123862		141	0.997108	0.99702	8.8394e-05	0.0123862
142	0.906014	0.920998	1.02202	0.983504	1.03458	0.993863	0.995273	0.930346	0.982384	0.992329	0.978682	0.984825	0.99224	1.0475	0.976427	1.09388	1.11895	0.997284	0.0535248	17	0.0129817		142	0.937335	1.06824	0.992894	1.11966	1.00162	0.989212	0.986608	1.01908	0.925892	1.04869	0.927777	0.961498	0.933677	1.06527	0.965539	0.999494	0.996405	0.0546674	16	0.0136668		142	0.996405	0.997284	-0.000878316	0.0136668
143	0.905702	0.883257	1.01023	0.978174	1.03392	0.989055	0.994062	0.926337	0.988005	0.98269	0.977572	0.986376	0.999805	1.04657	0.973263	1.10037	1.12713	0.994265	0.0591735	17	0.0143517		143	0.931041	1.07332	1.01538	1.11498	1.00524	0.984695	1.00455	1.02303	0.934526	1.05531	0.922023	0.957564	0.93458	1.06741	0.95694	1.00426	0.999053	0.0560749	16	0.0140187		143	0.999053	0.994265	0.00478816	0.0140187
144	0.906022	0.862909	1.00348	0.969004	1.03322	0.9935	0.990717	0.927262	1.00759	0.974009	0.975625	0.986052	1.0065	1.04386	0.968917	1.10855	1.13406	0.993605	0.0635404	17	0.0154108		144	0.930052	1.06622	1.01952	1.11124	1.01072	0.988039	1.01413	1.02817	0.952757	1.05304	0.923761	0.949863	0.935507	1.07167	0.947973	1.00965	1.00077	0.0551936	16	0.0137984		144	1.00077	0.993605	0.00716451	0.0137984
145	0.943551	0.868549	1.00631	0.960981	1.03276	0.986035	0.987931	0.926749	1.02404	0.96724	0.973493	0.985818	1.01262	1.04291	0.97466	1.10185	1.12794	0.995497	0.0596078	17	0.014457		145	0.926956	1.05747	1.01424	1.11605	1.01676	0.998534	1.01109	1.03311	0.970073	1.0487	0.927395	0.942033	0.943137	1.06108	0.933851	1.01511	1.00098	0.0543504	16	0.0135876		145	1.00098	0.995497	0.00547835	0.0135876
146	0.982823	0.860943	1.00646	0.949835	1.02226	0.975028	0.978111	0.943443	1.03269	0.964214	0.971397	0.987478	1.01864	1.04228	0.982184	1.09252	1.11951	0.995872	0.0570438	17	0.0138352		146	0.919542	1.04603	1.01718	1.11779	1.01415	1.01295	1.01549	1.02994	0.973405	1.04444	0.931527	0.936893	0.951951	1.04786	0.918819	1.02058	0.99991	0.0543325	16	0.0135831		146	0.99991	0.995872	0.00403798	0.0135831
147	0.98597	0.855012	0.992979	0.943205	1.01747	0.971703	0.965366	0.953466	1.03929	0.962898	0.972466	0.989471	1.02843	1.0488	0.995487	1.09809	1.10848	0.995799	0.0579313	17	0.0140504		147	0.915406	1.03936	1.03006	1.13377	1.0133	1.03859	1.01146	1.02637	0.975312	1.03669	0.937327	0.931262	0.966673	1.02922	0.908233	1.02868	1.00136	0.0568904	16	0.0142226		147	1.00136	0.995799	0.00555788	0.0142226
148	0.958442	0.845603	0.977711	0.944632	1.00848	0.960888	0.959718	0.95375	1.02954	0.963679	0.975501	0.991464	1.03845	1.0559	1.00922	1.10484	1.09718	0.992647	0.0601769	17	0.014595		148	0.913619	1.02621	1.03204	1.16039	1.01115	1.07397	1.01083	1.02101	0.972469	1.02661	0.944246	0.925199	0.981813	1.01017	0.898092	1.03696	1.0028	0.0628908	16	0.0157227		148	1.0028	0.992647	0.0101521	0.0157227
149	0.919412	0.863625	0.979662	0.94463	0.991182	0.952227	0.960212	0.956443	1.01447	0.966081	0.980922	0.988297	1.03664	1.06771	1.01942	1.11612	1.07714	0.990247	0.0596044	17	0.0144562		149	0.910566	1.01368	1.02786	1.19153	1.00449	1.10171	1.01658	1.01135	0.971543	1.00992	0.954575	0.915529	0.990273	0.993996	0.904547	1.04163	1.00374	0.0694959	16	0.017374		149	1.00374	0.990247	0.0134899	0.017374
150	0.880295	0.887524	0.980528	0.940337	0.985193	0.945821	0.970356	0.945784	0.996291	0.968925	0.986507	0.984074	1.03483	1.07898	1.02873	1.12633	1.05724	0.988103	0.0615548	17	0.0149292		150	0.910186	0.997869	1.01441	1.21226	0.994583	1.11154	1.02111	0.999865	0.973257	0.993887	0.964751	0.910104	0.998776	0.978829	0.910724	1.04619	1.0024	0.073649	16	0.0184123		150	1.0024	0.988103	0.0142933	0.0184123
151	0.868796	0.896547	0.985567	0.943122	0.983392	0.939646	0.981099	0.935445	0.98794	0.969412	0.992295	0.978539	1.03315	1.08437	1.02834	1.12481	1.0389	0.986551	0.0615681	17	0.0149325		151	0.910132	0.977209	1.02073	1.22666	0.99283	1.10773	0.992177	1.00095	0.963802	0.978682	0.974736	0.909955	1.00775	0.974678	0.913879	1.04945	1.00008	0.0763198	16	0.01908		151	1.00008	0.986551	0.0135334	0.01908
152	0.901078	0.904157	1.00171	0.937861	0.987354	0.920143	0.991746	0.922202	0.979081	0.96451	0.997869	0.979524	1.03154	1.08378	1.02813	1.12255	1.02137	0.986742	0.0588651	17	0.0142769		152	0.909486	0.971994	1.01653	1.24801	0.999215	1.11596	1.00901	0.989878	0.966368	0.975588	0.989914	0.912671	1.01632	0.970937	0.918356	1.05183	1.00388	0.0806483	16	0.0201621		152	1.00388	0.986742	0.0171376	0.0201621
153	0.941712	0.887071	1.00289	0.947771	1.00677	0.911048	0.995514	0.903733	0.95889	0.954783	1.0036	0.981596	1.03027	1.05221	1.0289	1.11648	1.00809	0.984196	0.056404	17	0.01368		153	0.918431	0.953785	1.03049	1.26107	1.00053	1.12454	1.00319	0.978982	0.972859	0.976448	1.00479	0.916359	1.02285	0.969326	0.929675	1.04962	1.00706	0.0829991	16	0.0207498		153	1.00706	0.984196	0.0228626	0.0207498
154	0.963042	0.869736	0.99825	0.95457	1.02707	0.914174	0.990538	0.892864	0.939656	0.942521	1.00987	0.983619	1.02813	1.02097	1.0281	1.1057	0.994928	0.980221	0.0563333	17	0.0136628		154	0.932195	0.918279	1.06996	1.22128	0.99725	1.13008	0.986025	0.972451	0.977244	0.982611	1.01638	0.921404	1.02717	0.969169	0.941446	1.04565	1.00679	0.0777614	16	0.0194403		154	1.00679	0.980221	0.0265669	0.0194403
155	0.977504	0.894636	1.00349	0.957619	1.04082	0.920125	0.978993	0.89817	0.939828	0.930111	1.01272	0.979805	1.02323	0.990767	1.02234	1.08002	0.982153	0.978371	0.0492535	17	0.0119457		155	0.946386	0.906584	1.08619	1.16094	0.992292	1.13053	0.972181	0.971512	0.97764	0.987336	1.02048	0.918761	1.02451	0.973621	0.954649	1.03615	1.00373	0.0687972	16	0.0171993		155	1.00373	0.978371	0.0253632	0.0171993
156	0.959281	0.91877	1.01513	0.959149	1.04284	0.925838	0.963941	0.905504	0.954934	0.919489	1.01392	0.973636	1.01931	0.968157	1.01455	1.05204	0.971929	0.975201	0.043224	17	0.0104834		156	0.950308	0.90382	1.10557	1.11725	0.991937	1.12437	0.957504	0.970769	0.986074	0.990531	1.02073	0.913293	1.02287	0.975812	0.964254	1.02687	1.00137	0.0642825	16	0.0160706		156	1.00137	0.975201	0.0261718	0.0160706
157	0.933028	0.954249	1.02745	0.976173	1.04037	0.930212	0.95241	0.906547	0.969074	0.911057	1.01548	0.972833	1.01749	0.961828	1.0024	1.01914	0.96718	0.973937	0.0397842	17	0.00964909		157	0.958422	0.909661	1.13359	1.05918	0.990225	1.11277	0.937804	0.971099	0.999613	0.984423	1.01862	0.918017	1.02341	0.973153	0.966141	1.01811	0.998389	0.0606042	16	0.0151511		157	0.998389	0.973937	0.0244522	0.0151511
158	0.927527	1.01695	1.03796	0.991062	1.03965	0.917991	0.945139	0.906405	0.973795	0.905078	1.01577	0.97497	1.0219	0.956004	0.991243	0.987818	0.964508	0.974927	0.0426428	17	0.0103424		158	0.970111	0.916607	1.1421	0.994441	0.990742	1.09927	0.926636	0.971683	1.01245	0.982682	1.01364	0.928405	1.02802	0.977613	0.965582	1.01396	0.995872	0.0572041	16	0.014301		158	0.995872	0.974927	0.0209445	0.014301
159	0.915381	1.05387	1.03475	0.986395	1.03753	0.903525	0.941884	0.916389	0.97669	0.901653	1.01473	0.980153	1.03577	0.950951	0.981579	0.958888	0.965006	0.973833	0.0476913	17	0.0115668		159	0.980074	0.949837	1.13129	0.943502	0.990505	1.08731	0.909401	0.971936	1.02124	0.985467	1.00571	0.944663	1.03885	0.99293	0.961293	1.01685	0.995678	0.0541126	16	0.0135281		159	0.995678	0.973833	0.0218455	0.0135281
160	0.88694	1.05734	1.01947	0.984402	1.03586	0.907749	0.942157	0.930028	0.974805	0.90081	1.01257	0.975398	1.04889	0.944539	0.972729	0.93375	0.96649	0.970231	0.0500731	17	0.0121445		160	0.98116	0.99168	1.09698	0.913846	0.987378	1.08098	0.87409	0.971406	1.02422	0.995305	0.996	0.963287	1.04437	0.998096	0.959092	1.01767	0.993472	0.0535539	16	0.0133885		160	0.993472	0.970231	0.0232407	0.0133885
161	0.878061	1.02846	1.01291	0.9901	1.03309	0.91014	0.94797	0.929317	0.96608	0.903373	1.01055	0.971113	1.06115	0.93662	0.964782	0.912821	0.969069	0.966212	0.0499391	17	0.012112		161	0.976491	1.0297	1.05875	0.912335	0.991931	1.08905	0.855347	0.970128	1.02544	1.00261	0.98717	0.98123	1.04402	0.991997	0.959206	1.01617	0.993224	0.0540528	16	0.0135132		161	0.993224	0.966212	0.0270114	0.0135132
162	0.868688	0.986599	1.00808	0.998831	1.02728	0.905988	0.959763	0.930915	0.953341	0.908375	1.00911	0.970346	1.06677	0.930721	0.95891	0.900431	0.976931	0.962416	0.0499275	17	0.0121092		162	0.97296	1.05851	1.03768	0.918781	0.998959	1.08041	0.828677	0.970922	1.02265	1.0025	0.980748	0.997063	1.03955	0.978548	0.960535	1.01465	0.991447	0.0572054	16	0.0143013		162	0.991447	0.962416	0.0290303	0.0143013
163	0.849599	0.948799	0.98984	0.994762	1.00964	0.907778	0.975396	0.942206	0.932171	0.915197	1.01029	0.974083	1.06699	0.926462	0.954722	0.89497	0.989079	0.957763	0.0504419	17	0.012234		163	0.969283	1.09147	1.00251	0.935043	1.00669	1.0664	0.803911	0.970752	1.02357	1.00237	0.97933	1.00951	1.03175	0.959135	0.96285	1.0131	0.98923	0.061618	16	0.0154045		163	0.98923	0.957763	0.0314667	0.0154045
164	0.85225	0.942948	0.964731	1.0036	1.00122	0.902684	0.99148	0.949801	0.90712	0.923378	1.0127	0.979502	1.06465	0.920174	0.950243	0.89091	1.0025	0.956464	0.0521296	17	0.0126433		164	0.963879	1.1005	0.956512	0.958469	1.01249	1.05333	0.794122	0.967698	1.0251	1.00338	0.980605	1.02118	1.03134	0.955202	0.961658	1.01111	0.987286	0.0636951	16	0.0159238		164	0.987286	0.956464	0.0308222	0.0159238
165	0.885742	0.965043	0.941355	1.00031	1.00666	0.890545	1.00295	0.955256	0.890855	0.932868	1.01648	0.98432	1.06081	0.912695	0.945593	0.887673	1.01666	0.958578	0.0524091	17	0.0127111		165	0.960032	1.09267	0.953909	0.965384	1.01347	1.04528	0.810915	0.961305	1.02102	1.01224	0.986881	1.03656	1.03526	0.96036	0.958405	1.00886	0.988909	0.0600755	16	0.0150189		165	0.988909	0.958578	0.0303317	0.0150189
166	0.950728	0.985591	0.932119	0.996231	1.00674	0.883975	1.01468	0.951206	0.88211	0.948983	1.01774	0.988044	1.05495	0.904188	0.949967	0.889791	1.03068	0.963984	0.0520502	17	0.012624		166	0.960055	1.07096	0.969141	0.971058	1.00757	1.03357	0.83922	0.963077	1.00938	1.01294	0.997915	1.05144	1.04165	0.960612	0.96323	1.00338	0.99095	0.0518797	16	0.0129699		166	0.99095	0.963984	0.0269663	0.0129699
167	0.981701	1.00276	0.925016	0.998298	0.990802	0.882382	1.01552	0.945026	0.888107	0.96012	1.01681	0.990821	1.04826	0.895257	0.958062	0.894117	1.04463	0.966923	0.0527415	17	0.0127917		167	0.95846	1.06455	0.986447	1.00162	0.988722	1.00456	0.870141	0.961737	1.00614	1.00657	1.01307	1.0659	1.04906	0.95884	0.971386	0.996569	0.993985	0.045758	16	0.0114395		167	0.993985	0.966923	0.0270623	0.0114395
168	0.982005	1.01614	0.918323	0.988371	0.968067	0.885961	1.00748	0.948849	0.903898	0.967227	1.01271	0.989365	1.04201	0.89624	0.96937	0.905845	1.05556	0.968084	0.0501628	17	0.0121663		168	0.956889	1.04331	0.983989	1.02533	0.975461	0.968543	0.883093	0.95744	1.0104	0.994117	1.0268	1.07958	1.05161	0.951751	0.975308	0.987497	0.991945	0.0458368	16	0.0114592		168	0.991945	0.968084	0.0238609	0.0114592
169	0.942706	1.01324	0.927803	0.993383	0.949259	0.903295	1.00112	0.962701	0.919548	0.972098	1.00858	0.988465	1.03588	0.899923	0.981554	0.919588	1.06568	0.969695	0.0462098	17	0.0112075		169	0.96011	1.00861	1.01198	1.00752	0.970121	0.933739	0.897877	0.95253	1.01804	0.982504	1.03983	1.09075	1.05284	0.943216	0.978076	0.977808	0.989097	0.047019	16	0.0117547		169	0.989097	0.969695	0.019402	0.0117547
170	0.89403	0.975635	0.942907	0.985585	0.927251	0.911012	0.994028	0.972931	0.921483	0.976951	1.00473	0.989028	1.02646	0.914889	0.995585	0.925414	1.07189	0.966459	0.0458128	17	0.0111112		170	0.962899	0.98125	1.01648	0.977448	0.967192	0.908355	0.951774	0.950673	1.02327	0.973061	1.05173	1.09743	1.05124	0.934941	0.97872	0.970622	0.987317	0.0472873	16	0.0118218		170	0.987317	0.966459	0.020858	0.0118218
171	0.866214	0.947107	0.940747	0.988521	0.895777	0.903743	0.982675	0.956029	0.900111	0.975407	0.999768	0.994228	1.01652	0.931632	1.00991	0.929994	1.07749	0.959757	0.0518687	17	0.01258		171	0.966314	0.958604	1.01154	0.946432	0.965751	0.9017	0.968768	0.953836	1.03669	0.969929	1.0656	1.0987	1.04919	0.926706	0.979029	0.96383	0.985164	0.0512998	16	0.012825		171	0.985164	0.959757	0.0254066	0.012825
172	0.861425	0.912159	0.933879	0.98322	0.872338	0.912215	0.966224	0.945719	0.877497	0.969715	0.994828	0.999788	0.999016	0.94573	1.02705	0.909832	1.07797	0.952271	0.0567629	17	0.013767		172	0.969317	0.952528	1.01913	0.920388	0.962264	0.898336	0.994221	0.968672	1.05221	0.9692	1.08012	1.0968	1.04897	0.94831	0.970353	0.956896	0.987982	0.0545633	16	0.0136408		172	0.987982	0.952271	0.0357117	0.0136408
173	0.87774	0.857579	0.936205	0.976311	0.865375	0.92237	0.94651	0.957281	0.854019	0.964132	0.991657	1.00014	0.981241	0.959479	1.04412	0.887984	1.07815	0.947076	0.0624704	17	0.0151513		173	0.968174	0.958492	1.00897	0.908227	0.958588	0.897816	0.989202	0.989539	1.06561	0.970595	1.09482	1.0877	1.04896	0.971632	0.961287	0.950058	0.989354	0.0563764	16	0.0140941		173	0.989354	0.947076	0.0422777	0.0140941
174	0.904191	0.825637	0.941862	0.965654	0.865577	0.931541	0.930777	0.966406	0.829687	0.959007	0.988761	1.00129	0.972804	0.964097	1.04884	0.858185	1.07938	0.943159	0.0683992	17	0.0165892		174	0.970263	0.983269	0.995373	0.884506	0.954582	0.903658	0.96496	1.00986	1.07462	0.971128	1.10237	1.0772	1.05302	0.989071	0.960269	0.948421	0.99016	0.058978	16	0.0147445		174	0.99016	0.943159	0.0470017	0.0147445
175	0.958322	0.805101	0.944178	0.960142	0.881628	0.945924	0.923385	0.95754	0.822805	0.951693	0.986065	1.00301	0.965355	0.968902	1.05365	0.829693	1.07987	0.943368	0.0723059	17	0.0175368		175	0.973882	1.00074	0.988681	0.857291	0.948548	0.922717	0.973859	1.02146	1.07833	0.971038	1.10476	1.06569	1.05697	1.00478	0.960123	0.947274	0.992259	0.0611784	16	0.0152946		175	0.992259	0.943368	0.0488909	0.0152946
176	1.0308	0.808691	0.943005	0.965546	0.897317	0.958259	0.922514	0.956013	0.845231	0.944867	0.983133	1.00859	0.966999	0.975418	1.05929	0.813239	1.07349	0.950141	0.0738795	17	0.0179184		176	0.979864	1.02096	0.987759	0.841656	0.946365	0.945782	0.956586	1.03527	1.07571	0.972861	1.10883	1.05929	1.05987	1.00456	0.967993	0.950638	0.994625	0.0629705	16	0.0157426		176	0.994625	0.950141	0.0444833	0.0157426
177	1.08798	0.86186	0.941948	0.96485	0.915032	0.961553	0.928973	0.971427	0.88337	0.94135	0.98088	1.01208	0.968467	0.981742	1.06283	0.797832	1.06429	0.96038	0.0715941	17	0.0173641		177	0.983266	1.03966	0.98147	0.838767	0.942224	0.968727	0.92354	1.03646	1.07249	0.970961	1.11143	1.04991	1.06223	1.00128	0.975719	0.95394	0.994505	0.0646108	16	0.0161527		177	0.994505	0.96038	0.0341248	0.0161527
178	1.10849	0.91046	0.94519	0.973627	0.94099	0.955769	0.945187	0.977892	0.9243	0.937566	0.979654	1.01236	0.969115	0.987163	1.05652	0.787326	1.04186	0.967851	0.0670119	17	0.0162528		178	0.98408	1.04473	0.982715	0.848985	0.940681	0.987426	0.884282	1.03086	1.06287	0.963422	1.11176	1.036	1.06209	0.983656	0.982774	0.956953	0.991456	0.0649812	16	0.0162453		178	0.991456	0.967851	0.0236043	0.0162453
179	1.10179	0.940026	0.956821	0.983638	0.95022	0.953686	0.968705	0.986649	0.965132	0.933428	0.975885	1.00917	0.972532	0.990851	1.04989	0.778059	1.01867	0.972656	0.0634348	17	0.0153852		179	0.981655	1.04988	0.991971	0.875405	0.944879	1.00037	0.850401	1.02251	1.04771	0.958616	1.10807	1.01771	1.06083	0.967577	0.989735	0.958181	0.989094	0.0637487	16	0.0159372		179	0.989094	0.972656	0.0164375	0.0159372
180	1.07675	0.973446	0.972059	0.985998	0.949856	0.957169	0.987007	0.991354	0.990805	0.933447	0.97275	1.00656	0.984081	0.989446	1.04232	0.772431	0.993237	0.975219	0.0599088	17	0.01453		180	0.975795	1.04725	1.00864	0.929465	0.956764	1.00904	0.837937	1.01343	1.03655	0.957964	1.10344	0.998269	1.05625	0.956043	0.996424	0.954165	0.989839	0.0589637	16	0.0147409		180	0.989839	0.975219	0.0146201	0.0147409
181	1.05919	0.974188	0.975731	0.985768	0.9395	0.965731	0.995403	1.00014	1.00049	0.932645	0.974086	1.00904	0.996126	0.98832	1.0377	0.771746	0.969244	0.975003	0.0589635	17	0.0143007		181	0.970493	1.03788	1.02422	0.968281	0.969964	1.02085	0.830841	0.995246	1.02994	0.969952	1.09885	0.978428	1.04909	0.939484	1.00554	0.950692	0.989984	0.0574661	16	0.0143665		181	0.989984	0.975003	0.0149807	0.0143665
182	1.07599	0.978086	0.977155	0.973619	0.906058	0.980434	1.00061	1.01472	0.989391	0.928214	0.974587	1.0141	1.00917	0.987753	1.03902	0.78101	0.948157	0.975181	0.061805	17	0.0149899		182	0.965005	1.02683	1.01399	0.983145	0.978378	1.0284	0.845585	0.97672	1.01792	0.980316	1.08805	0.953235	1.03675	0.912815	1.01952	0.948309	0.985935	0.054528	16	0.013632		182	0.985935	0.975181	0.0107545	0.013632
183	1.09835	0.944205	0.984807	0.971785	0.874305	0.996744	1.00062	1.02722	0.965555	0.922485	0.974715	1.02041	1.01792	0.983935	1.03867	0.795828	0.929678	0.973367	0.0665374	17	0.0161377		183	0.955746	1.01886	1.0013	0.995223	0.982262	1.03402	0.872549	0.959908	1.00424	0.989275	1.07353	0.925275	1.02229	0.887399	1.0272	0.946008	0.980942	0.052324	16	0.013081		183	0.980942	0.973367	0.00757513	0.013081
184	1.11151	0.915292	0.991429	0.95942	0.864884	1.0069	0.997177	1.04063	0.94839	0.917755	0.978296	1.01893	1.02052	0.975438	1.0359	0.818641	0.914952	0.971534	0.0686906	17	0.0166599		184	0.94905	0.993122	1.0142	0.976637	0.981693	1.03914	0.904902	0.947216	0.992595	0.986197	1.05896	0.909192	1.00475	0.863784	1.02579	0.943826	0.974442	0.0506224	16	0.0126556		184	0.974442	0.971534	0.00290799	0.0126556
185	1.11483	0.914855	0.991619	0.93897	0.86771	1.01623	0.995019	1.05081	0.946526	0.916229	0.981774	1.01642	1.02583	0.96567	1.03504	0.840999	0.899178	0.97163	0.0685635	17	0.0166291		185	0.945703	0.943079	1.00797	0.935353	0.975265	1.04252	0.943775	0.943209	0.986094	0.983677	1.04662	0.894887	0.989122	0.84539	1.02549	0.943054	0.965701	0.0512422	16	0.0128105		185	0.965701	0.97163	-0.00592854	0.0128105
186	1.11953	0.900589	0.984415	0.931789	0.881329	1.02493	0.99544	1.04429	0.948	0.916737	0.985122	1.01261	1.03399	0.954569	1.03619	0.86288	0.882305	0.971454	0.0682129	17	0.016544		186	0.942894	0.923376	1.00953	0.909161	0.965673	1.04207	0.979416	0.94091	0.973246	0.981857	1.03706	0.882809	0.975479	0.832472	1.02635	0.943762	0.960379	0.0547141	16	0.0136785		186	0.960379	0.971454	-0.0110748	0.0136785
187	1.08373	0.904508	0.976879	0.935106	0.897908	1.02686	0.998318	1.03125	0.95077	0.918982	0.988984	1.01605	1.04276	0.952458	1.0332	0.881028	0.870676	0.971146	0.0614921	17	0.014914		187	0.939765	0.892915	1.02685	0.888805	0.958092	1.04291	1.03217	0.943251	0.965173	0.987596	1.03231	0.874676	0.964656	0.818944	1.03039	0.94667	0.959073	0.0638102	16	0.0159526		187	0.959073	0.971146	-0.0120724	0.0159526
188	1.02411	0.914946	0.972296	0.924945	0.92081	1.02334	1.00325	1.02952	0.962343	0.924297	0.993401	1.01901	1.05201	0.95724	1.02705	0.896314	0.863068	0.971056	0.0542282	17	0.0131523		188	0.944298	0.862605	1.01741	0.849586	0.952142	1.04746	1.06432	0.951115	0.964671	0.993108	1.02959	0.868414	0.955995	0.80495	1.03686	0.951266	0.955862	0.0741653	16	0.0185413		188	0.955862	0.971056	-0.0151936	0.0185413
189	0.95798	0.914006	0.981754	0.930097	0.929472	1.011	1.00834	1.02757	0.977897	0.933357	0.99913	1.01713	1.04954	0.960764	1.0221	0.910784	0.857474	0.969906	0.0502282	17	0.0121821		189	0.954365	0.831192	1.01309	0.786056	0.947816	1.0567	1.05707	0.962426	0.971115	0.994309	1.03023	0.865508	0.9502	0.799961	1.03975	0.951512	0.950706	0.0846114	16	0.0211529		189	0.950706	0.969906	-0.0192003	0.0211529
190	0.906334	0.930324	0.986945	0.941428	0.920494	0.992339	1.0133	1.0095	0.988578	0.944923	1.00485	1.01478	1.0406	0.963592	1.01783	0.924802	0.852994	0.967859	0.0486756	17	0.0118056		190	0.958968	0.821044	1.00941	0.734751	0.94854	1.06842	1.06583	0.966376	0.976373	0.997625	1.03502	0.864855	0.945988	0.79995	1.04066	0.949354	0.948947	0.0943583	16	0.0235896		190	0.948947	0.967859	-0.0189119	0.0235896
191	0.889805	0.972069	0.985362	0.949598	0.900783	0.973545	1.02036	1.00693	0.993206	0.954743	1.01036	1.01242	1.02817	0.959858	1.01589	0.924848	0.851308	0.967603	0.0494746	17	0.0119993		191	0.963747	0.833856	1.01571	0.723944	0.944403	1.0612	1.03791	0.975363	0.985112	1.0025	1.04178	0.866202	0.944396	0.794615	1.04804	0.947597	0.949148	0.0945653	16	0.0236413		191	0.949148	0.967603	-0.0184548	0.0236413
192	0.894301	0.994674	0.987401	0.962286	0.887221	0.957199	1.03196	1.0162	0.995174	0.959892	1.01351	1.0128	1.01438	0.953598	1.01485	0.919514	0.850699	0.968568	0.0515347	17	0.012499		192	0.969269	0.854582	1.01288	0.710795	0.941196	1.04325	0.997127	0.985823	0.995877	1.01344	1.04778	0.877861	0.943814	0.78723	1.0579	0.945994	0.949052	0.0942068	16	0.0235517		192	0.949052	0.968568	-0.0195166	0.0235517
193	0.926071	0.957612	0.992083	0.962979	0.878542	0.945307	1.04619	1.02688	0.989686	0.959549	1.01645	1.01225	1.00338	0.94244	1.00682	0.900902	0.860196	0.966314	0.0513944	17	0.012465		193	0.97706	0.875342	1.01229	0.700857	0.94036	1.0184	0.968898	0.994304	1.01013	1.0213	1.05463	0.888128	0.949158	0.788615	1.05789	0.947866	0.950326	0.0937128	16	0.0234282		193	0.950326	0.966314	-0.0159871	0.0234282
194	0.987442	0.904604	0.999632	0.957014	0.876846	0.939393	1.05984	1.05825	0.961231	0.954025	1.01915	1.01074	0.993062	0.930057	0.99704	0.87897	0.87222	0.964678	0.057258	17	0.0138871		194	0.986865	0.892935	1.01902	0.726732	0.942419	0.99094	0.96924	0.997852	1.02867	1.02592	1.06236	0.89694	0.955983	0.792193	1.05541	0.950608	0.955881	0.0889219	16	0.0222305		194	0.955881	0.964678	-0.00879632	0.0222305
195	1.05873	0.867621	1.00477	0.947925	0.876245	0.935132	1.07199	1.08446	0.923568	0.946053	1.02086	1.00939	0.981262	0.909564	0.993939	0.865761	0.882798	0.963533	0.0696787	17	0.0168996		195	0.990938	0.908491	1.04561	0.774822	0.947593	0.969366	0.963892	0.995408	1.04714	1.02147	1.07888	0.901165	0.964602	0.801946	1.05528	0.955609	0.963889	0.0827517	16	0.0206879		195	0.963889	0.963533	0.000355766	0.0206879
196	1.1101	0.862743	1.00206	0.941393	0.883437	0.928964	1.08436	1.08722	0.892755	0.936063	1.02347	1.00846	0.969255	0.887944	0.991766	0.853764	0.893176	0.962172	0.0789674	17	0.0191524		196	0.991973	0.923401	1.07356	0.824851	0.95775	0.956975	0.956822	0.982915	1.04696	1.0164	1.09587	0.906806	0.973469	0.812557	1.05547	0.960923	0.971044	0.0771324	16	0.0192831		196	0.971044	0.962172	0.00887178	0.0192831
197	1.10138	0.88159	0.998896	0.931735	0.89858	0.929507	1.09438	1.09518	0.870263	0.926792	1.02839	1.00842	0.963912	0.871403	1.0078	0.838516	0.905003	0.961867	0.0817212	17	0.0198203		197	0.997247	0.928642	1.10433	0.87944	0.967243	0.942305	0.950961	0.970406	1.04142	1.01224	1.11169	0.91682	0.979375	0.819238	1.05645	0.964533	0.977647	0.0745867	16	0.0186467		197	0.977647	0.961867	0.0157795	0.0186467
198	1.06716	0.941404	1.00373	0.92248	0.911526	0.925929	1.10171	1.09157	0.857491	0.920962	1.0338	1.01						0.982314	0.0764072	12	0.0220569		198	1.00564	0.920453	1.11264	0.930385	0.974561	0.931247	0.957683	0.958745	1.03134	1.00694	1.12586	0.927402					0.990242	0.0669324	12	0.0193217		198	0.990242	0.982314	0.00792742	0.0193217
199	1.02175	1.02699	1.01892	0.920024	0.921782	0.909418	1.10545	1.07588	0.850809									0.983447	0.0809307	9	0.0269769		199	1.0132	0.921597	1.14092	0.970571													1.01157	0.0814109	4	0.0407055
[truncated: 1 more columns]

## Sheet: Fig8q
PKHD1L1-	#1	#6	#7	#10	#11	#12	#14	#35	#36	#37	#20	#21	#22	#24	#25	#26	#27	#28	#38	#39	#31	#40	#33	#34	#41						#1	#6	#7	#10	#11	#12	#14	#35	#36	#37	#20	#21	#22	#24	#25	#26	#27	#28	#38
X	PKHD1L1-	PKHD1L1+	PKHD1L1-	PKHD1L1+	PKHD1L1-	PKHD1L1-	PKHD1L1-	PKHD1L1+	PKHD1L1+	PKHD1L1+	PKHD1L1+	PKHD1L1-	PKHD1L1-	PKHD1L1+	PKHD1L1+	PKHD1L1+	PKHD1L1+	PKHD1L1+	PKHD1L1-	PKHD1L1-	PKHD1L1-	PKHD1L1+	PKHD1L1-	PKHD1L1-	PKHD1L1+	AVERAGE	STDEV	Count	StErr		PKHD1L1-	PKHD1L1+	PKHD1L1-	PKHD1L1+	PKHD1L1-	PKHD1L1-	PKHD1L1-	PKHD1L1+	PKHD1L1+	PKHD1L1+	PKHD1L1+	PKHD1L1-	PKHD1L1-	PKHD1L1+	PKHD1L1+	PKHD1L1+	PKHD1L1+	PKHD1L1+	PKHD1L1-
0	-	-0.0788024	-	-0.100701	-	-	-	-0.0233334	-0.0397984	-0.0879989	-0.0310874	-	-	0.0609133	-0.0546124	-0.0440461	-0.151856	-0.052286	-	-	-	-0.0150225	-	-	-0.0420624	-0.0508226	0.0480649	13	0.0133308		0.070765	-	-0.0847668	-	0.162784	-0.0184377	0.00844115	-	-	-	-	-0.0430407	0.0157199	-	-	-	-	-	-0.198643
1	-	-0.0470501	-	-0.105282	-	-	-	-0.0257334	-0.0354161	-0.0893372	-0.0373617	-	-	0.0747227	-0.0529612	-0.0436729	-0.128733	-0.045364	-	-	-	-0.0119341	-	-	-0.0405209	-0.0452803	0.0469433	13	0.0130197		0.0585556	-	-0.0723624	-	0.148591	-0.0141821	0.0158833	-	-	-	-	-0.0385703	0.0113147	-	-	-	-	-	-0.185305
2	-	0.0150907	-	-0.0751807	-	-	-	-0.0318916	-0.0258857	-0.0733037	-0.0453225	-	-	0.0799433	-0.0514021	-0.0436523	-0.108149	-0.03874	-	-	-	-0.00899759	-	-	-0.0384866	-0.034306	0.0441959	13	0.0122577		0.0533512	-	-0.0605185	-	0.119094	-0.00721494	0.0119449	-	-	-	-	-0.0355607	0.00979419	-	-	-	-	-	-0.171796
3	-	0.0508192	-	-0.0643796	-	-	-	-0.0342785	-0.0254066	-0.0562748	-0.0438587	-	-	0.0727531	-0.0499758	-0.0477983	-0.117576	-0.0356385	-	-	-	-0.00785622	-	-	-0.0306274	-0.0300076	0.0464938	13	0.0128951		0.0348446	-	-0.0454517	-	0.100313	-0.0143235	0.00137308	-	-	-	-	-0.0346617	0.0124423	-	-	-	-	-	-0.156271
4	-	0.0513008	-	-0.0490613	-	-	-	-0.0298423	-0.0288267	-0.0464235	-0.0348514	-	-	0.0629749	-0.0553843	-0.0504909	-0.123445	-0.0315501	-	-	-	-0.00609909	-	-	-0.0249136	-0.0282009	0.0449493	13	0.0124667		0.0329919	-	-0.0204202	-	0.0824078	-0.0175236	0.0100314	-	-	-	-	-0.0298183	0.00222505	-	-	-	-	-	-0.138131
5	-	0.047232	-	-0.0506966	-	-	-	-0.0206741	-0.00520185	-0.0425715	-0.0370587	-	-	0.0513478	-0.0568703	-0.0453197	-0.110057	-0.022122	-	-	-	-0.00101057	-	-	-0.0308064	-0.0249084	0.0409993	13	0.0113712		0.0115338	-	0.00215134	-	0.0658569	-0.0141124	0.0102232	-	-	-	-	-0.0251734	-0.00808275	-	-	-	-	-	-0.105851
6	-	0.032839	-	-0.0338365	-	-	-	-0.0236667	-0.00148444	-0.0178736	-0.0418976	-	-	0.0353851	-0.0398211	-0.0392863	-0.0973658	-0.0152683	-	-	-	0.0020654	-	-	-0.0333876	-0.021046	0.0331845	13	0.00920374		0.0117329	-	0.00766715	-	0.0250902	-0.0146131	0.0126127	-	-	-	-	-0.0241931	-0.00895154	-	-	-	-	-	-0.0759401
7	-	0.0193301	-	-0.0269841	-	-	-	-0.0213784	-0.00434616	0.0135159	-0.0306688	-	-	0.0319298	-0.0329169	-0.0304302	-0.0869554	-0.0168419	-	-	-	-0.00144676	-	-	-0.0251279	-0.0163324	0.0287438	13	0.0079721		0.0112885	-	0.0139932	-	-0.021338	-0.0135634	0.0239506	-	-	-	-	-0.022063	-0.0138261	-	-	-	-	-	-0.053782
8	-	0.0127654	-	-0.0170406	-	-	-	-0.0130565	-0.00223351	0.0346413	-0.0203854	-	-	0.0348059	-0.0312522	-0.0224433	-0.0779023	-0.0213717	-	-	-	-0.00490766	-	-	-0.0152097	-0.0110454	0.0279163	13	0.00774259		0.00458395	-	0.0214298	-	-0.0378981	-0.0100155	0.0271886	-	-	-	-	-0.0191716	-0.0204101	-	-	-	-	-	-0.0369275
9	-	-0.0144208	-	-0.00859854	-	-	-	-0.00272663	0.00629622	0.0389195	-0.0194421	-	-	0.0201363	-0.0175615	-0.0163732	-0.0718422	-0.03242	-	-	-	-0.00825553	-	-	-0.0016343	-0.00984021	0.025158	13	0.00697758		0.0185629	-	0.0275336	-	-0.0327899	-0.0112498	0.0246507	-	-	-	-	-0.0140901	-0.0146193	-	-	-	-	-	-0.0317681
10	-	0.00166991	-	-0.0110628	-	-	-	-0.00329074	0.00267418	0.0387442	-0.0174691	-	-	0.00559461	-0.00614209	-0.014912	-0.052352	-0.0395169	-	-	-	-0.0110259	-	-	0.00672733	-0.0077201	0.0213671	13	0.00592616		0.0378856	-	0.0160707	-	-0.0414373	-0.0190018	0.0257623	-	-	-	-	-0.00783277	-0.0114019	-	-	-	-	-	-0.0216628
11	-	-0.00359171	-	-0.00867681	-	-	-	-0.00543108	0.00231572	0.0343444	-0.0112685	-	-	-0.00879303	0.00254567	-0.0206596	-0.0118561	-0.0404333	-	-	-	-0.012893	-	-	0.00693412	-0.0059587	0.0163339	13	0.0045302		0.022434	-	0.00179736	-	-0.0422578	-0.0248684	0.0289169	-	-	-	-	-0.000161167	-0.0112794	-	-	-	-	-	-0.0038219
12	-	-0.0233679	-	-0.00411528	-	-	-	-0.000362751	0.00582909	0.0141011	0.000593508	-	-	-0.0210204	0.00542513	-0.0177201	0.0135468	-0.0343262	-	-	-	-0.0132132	-	-	0.00626661	-0.00525874	0.0146701	13	0.00406874		0.0267289	-	0.00325758	-	-0.0287578	-0.0247072	0.0109515	-	-	-	-	0.00589685	-0.0123742	-	-	-	-	-	0.0127482
13	-	-0.00765804	-	0.00882227	-	-	-	0.00402241	0.000472836	-0.00220487	0.0114421	-	-	-0.0317561	0.0112777	-0.0049053	0.0217925	-0.0202351	-	-	-	-0.0117749	-	-	0.00460524	-0.00123841	0.0137915	13	0.00382506		0.0123734	-	0.0031675	-	-0.0198734	-0.0209818	-0.00743245	-	-	-	-	0.0113766	-0.0107811	-	-	-	-	-	0.0278736
14	-	0.00139294	-	0.0176732	-	-	-	0.00492442	-0.014507	-0.00227225	0.0184538	-	-	-0.0394168	0.0275555	0.00536193	0.0354282	-0.0073595	-	-	-	-0.0078815	-	-	0.0079467	0.00363843	0.018603	13	0.00515954		-0.0225017	-	-0.00366414	-	-0.0417821	-0.0155772	-0.0195694	-	-	-	-	0.0159942	-0.00147657	-	-	-	-	-	0.0468846
15	-	0.0112115	-	0.0326585	-	-	-	0.0211167	0.00265414	-0.00500745	0.0334418	-	-	-0.0426926	0.0375586	0.0135109	0.0535457	0.00450556	-	-	-	-0.00194658	-	-	0.015448	0.0135388	0.0231242	13	0.00641351		-0.0640882	-	-0.00747706	-	-0.0523748	-0.00209685	-0.0230035	-	-	-	-	0.0208912	0.00138168	-	-	-	-	-	0.0691266
16	-	-0.0152757	-	0.0487852	-	-	-	0.0245833	0.0236839	-0.0145957	0.0353725	-	-	-0.044683	0.0438293	0.0264589	0.0768481	0.0215994	-	-	-	0.00697084	-	-	0.0236071	0.0197834	0.0300648	13	0.00833847		-0.0759118	-	0.00615075	-	-0.0636273	0.0188462	-0.0213199	-	-	-	-	0.0262117	0.000838765	-	-	-	-	-	0.0919046
17	-	-0.0531206	-	0.0630636	-	-	-	0.0339296	0.0274637	0.00695925	0.0433208	-	-	-0.0544459	0.0420798	0.0422986	0.103275	0.041844	-	-	-	0.0176854	-	-	0.0321624	0.026655	0.0408384	13	0.0113265		-0.0623895	-	0.0203642	-	-0.0480666	0.0365673	-0.0303219	-	-	-	-	0.0344917	-0.00356194	-	-	-	-	-	0.115005
18	-	-0.0185276	-	0.0773747	-	-	-	0.0448782	0.0273359	0.0476931	0.0550616	-	-	-0.0642789	0.0522323	0.0567446	0.132213	0.0595973	-	-	-	0.0195895	-	-	0.0374144	0.0405637	0.0446379	13	0.0123803		-0.0545577	-	0.0373744	-	-0.0744505	0.0479722	-0.0315416	-	-	-	-	0.0410214	0.000267488	-	-	-	-	-	0.143665
19	-	0.00862485	-	0.0947595	-	-	-	0.0500445	0.0370283	0.0868287	0.0668805	-	-	-0.0741821	0.0743344	0.070599	0.162217	0.076293	-	-	-	0.0177535	-	-	0.0412641	0.0548035	0.0526694	13	0.0146079		-0.0415689	-	0.0364501	-	-0.0854473	0.0572422	-0.0430973	-	-	-	-	0.0457938	0.01236	-	-	-	-	-	0.174684
20	-	0.00457169	-	0.114352	-	-	-	0.04549	0.0403029	0.105398	0.0871983	-	-	-0.0818022	0.0828537	0.0853981	0.204602	0.0938679	-	-	-	0.0219847	-	-	0.0442122	0.0652638	0.0645052	13	0.0178905		-0.0469245	-	0.0464827	-	-0.0661786	0.0704819	-0.0312574	-	-	-	-	0.051007	0.0206612	-	-	-	-	-	0.205977
21	-	-0.00178034	-	0.133101	-	-	-	0.0498343	0.0419398	0.148948	0.0868806	-	-	-0.085527	0.087139	0.100464	0.250479	0.111691	-	-	-	0.0279272	-	-	0.046906	0.0767694	0.0775961	13	0.0215213		-0.0354906	-	0.0647242	-	-0.0566762	0.0756376	-0.0350613	-	-	-	-	0.055561	0.0298383	-	-	-	-	-	0.237348
22	-	0.00971031	-	0.170835	-	-	-	0.0534349	0.0425083	0.203488	0.0913713	-	-	-0.0813578	0.085267	0.115519	0.29361	0.130602	-	-	-	0.0384267	-	-	0.0564247	0.0930646	0.0904103	13	0.0250753		-0.0231983	-	0.0761658	-	-0.0662109	0.075818	0.00337878	-	-	-	-	0.0585983	0.0417301	-	-	-	-	-	0.288156
23	-	0.0426073	-	0.216489	-	-	-	0.0563433	0.0480398	0.253369	0.104731	-	-	-0.0752043	0.0783983	0.130572	0.336286	0.149694	-	-	-	0.0496804	-	-	0.0670729	0.11216	0.102697	13	0.028483		-0.023711	-	0.0861201	-	-0.0812223	0.0806327	0.00206141	-	-	-	-	0.0626446	0.0562469	-	-	-	-	-	0.34218
24	-	0.0740066	-	0.24018	-	-	-	0.0603067	0.0621497	0.285033	0.123169	-	-	-0.0692751	0.0726165	0.14894	0.381975	0.166472	-	-	-	0.0545231	-	-	0.0752223	0.128871	0.112893	13	0.0313108		-0.0362554	-	0.100816	-	-0.101465	0.0791936	0.00635548	-	-	-	-	0.0672689	0.0725109	-	-	-	-	-	0.397126
25	-	0.0656759	-	0.259713	-	-	-	0.0578346	0.0507212	0.315331	0.125905	-	-	-0.0695819	0.0858826	0.167468	0.42786	0.183164	-	-	-	0.0589818	-	-	0.0831405	0.139392	0.126383	13	0.0350522		-0.0528311	-	0.111557	-	-0.103859	0.0743427	0.00132183	-	-	-	-	0.0731565	0.093622	-	-	-	-	-	0.452074
26	-	0.0686293	-	0.275865	-	-	-	0.0650046	0.0636929	0.358475	0.13188	-	-	-0.0695057	0.0859556	0.181284	0.473086	0.204836	-	-	-	0.0672632	-	-	0.0868097	0.153329	0.139305	13	0.0386362		-0.0618008	-	0.112307	-	-0.105665	0.0782811	-0.00451069	-	-	-	-	0.0799894	0.110243	-	-	-	-	-	0.502691
27	-	0.0685279	-	0.308363	-	-	-	0.066358	0.0692352	0.397468	0.138456	-	-	-0.0691086	0.0749697	0.194439	0.51961	0.226269	-	-	-	0.0748194	-	-	0.0902945	0.166131	0.154543	13	0.0428624		-0.0785026	-	0.115436	-	-0.117412	0.0703261	-0.0215249	-	-	-	-	0.0876148	0.1231	-	-	-	-	-	0.554577
28	-	0.0668304	-	0.348855	-	-	-	0.0633252	0.070681	0.436218	0.140618	-	-	-0.067565	0.0736146	0.201066	0.578949	0.245339	-	-	-	0.0752176	-	-	0.0919592	0.178855	0.173044	13	0.0479938		-0.0699457	-	0.127476	-	-0.121499	0.0608476	-0.0294857	-	-	-	-	0.0960892	0.133679	-	-	-	-	-	0.618994
29	-	0.0768614	-	0.375132	-	-	-	0.064832	0.085884	0.48727	0.134548	-	-	-0.0630269	0.0769529	0.209879	0.638233	0.264378	-	-	-	0.0756827	-	-	0.0940078	0.193895	0.190294	13	0.0527781		-0.0572889	-	0.131536	-	-0.132411	0.0511826	-0.034743	-	-	-	-	0.105762	0.142704	-	-	-	-	-	0.683479
30	-	0.0739049	-	0.420012	-	-	-	0.0736599	0.103329	0.543977	0.167792	-	-	-0.0533107	0.0877257	0.229363	0.697251	0.283263	-	-	-	0.0764739	-	-	0.0979305	0.21549	0.20817	13	0.057736		-0.0587333	-	0.136706	-	-0.128921	0.0469917	-0.0336438	-	-	-	-	0.117473	0.149185	-	-	-	-	-	0.748298
31	-	0.071122	-	0.459461	-	-	-	0.0829758	0.113897	0.586366	0.183486	-	-	-0.0473682	0.104138	0.247595	0.755765	0.305208	-	-	-	0.0775054	-	-	0.104191	0.23418	0.224667	13	0.0623113		-0.0609497	-	0.150342	-	-0.0967262	0.0531593	-0.0131759	-	-	-	-	0.125205	0.162344	-	-	-	-	-	0.813653
32	-	0.0884176	-	0.495798	-	-	-	0.0948133	0.133926	0.622208	0.193156	-	-	-0.040481	0.123808	0.262037	0.812751	0.336429	-	-	-	0.079266	-	-	0.11754	0.255359	0.238066	13	0.0660277		-0.0810422	-	0.154718	-	-0.0871511	0.0647936	0.00892168	-	-	-	-	0.132934	0.175852	-	-	-	-	-	0.88063
33	-	0.114195	-	0.523791	-	-	-	0.106262	0.159894	0.656362	0.203069	-	-	-0.0241841	0.150692	0.275022	0.873845	0.36388	-	-	-	0.0832216	-	-	0.129551	0.278123	0.249519	13	0.069204		-0.0794139	-	0.159524	-	-0.0868137	0.0800281	0.0102715	-	-	-	-	0.146032	0.181914	-	-	-	-	-	0.950437
34	-	0.126733	-	0.53751	-	-	-	0.110777	0.173981	0.692435	0.216551	-	-	-0.00559264	0.180247	0.284993	0.943429	0.383534	-	-	-	0.0917156	-	-	0.138798	0.298085	0.262728	13	0.0728677		-0.0870417	-	0.180492	-	-0.0911347	0.0972477	0.0163566	-	-	-	-	0.158884	0.196122	-	-	-	-	-	1.0261
35	-	0.126323	-	0.564514	-	-	-	0.12952	0.199111	0.739278	0.219399	-	-	0.0146	0.211665	0.299275	1.02369	0.408006	-	-	-	0.105439	-	-	0.153136	0.322612	0.279595	13	0.0775457		-0.104759	-	0.200625	-	-0.0872911	0.116773	0.0276681	-	-	-	-	0.171566	0.216015	-	-	-	-	-	1.09206
36	-	0.132748	-	0.577618	-	-	-	0.14877	0.218137	0.765283	0.227022	-	-	0.0350532	0.248109	0.319914	1.11969	0.439587	-	-	-	0.126877	-	-	0.174984	0.348753	0.295581	13	0.0819795		-0.105974	-	0.221618	-	-0.0557796	0.138228	0.0175867	-	-	-	-	0.183576	0.225	-	-	-	-	-	1.14372
37	-	0.158236	-	0.607853	-	-	-	0.16965	0.240652	0.783682	0.245963	-	-	0.0495041	0.285613	0.34552	1.209	0.479058	-	-	-	0.147087	-	-	0.198348	0.378474	0.309998	13	0.0859779		-0.078699	-	0.236793	-	-0.040244	0.155	0.0099383	-	-	-	-	0.195788	0.236527	-	-	-	-	-	1.20362
38	-	0.179566	-	0.639817	-	-	-	0.192557	0.26555	0.798697	0.271685	-	-	0.0552089	0.324648	0.376463	1.29113	0.527009	-	-	-	0.165977	-	-	0.22334	0.408588	0.323801	13	0.0898062		-0.0497129	-	0.254311	-	-0.0262394	0.165942	0.00851041	-	-	-	-	0.208295	0.25179	-	-	-	-	-	1.27237
39	-	0.211272	-	0.673018	-	-	-	0.217145	0.27903	0.80443	0.286137	-	-	0.0636126	0.376327	0.408486	1.37659	0.561904	-	-	-	0.190681	-	-	0.251078	0.438439	0.336871	13	0.0934313		-0.03877	-	0.265237	-	-0.00194446	0.174054	0.00747673	-	-	-	-	0.224219	0.276562	-	-	-	-	-	1.34447
40	-	0.25743	-	0.726441	-	-	-	0.237144	0.292832	0.802649	0.291118	-	-	0.0738813	0.432358	0.441357	1.46466	0.586539	-	-	-	0.219955	-	-	0.280972	0.469795	0.350774	13	0.0972873		-0.0396441	-	0.278334	-	0.0133724	0.180025	-0.000774105	-	-	-	-	0.241237	0.304989	-	-	-	-	-	1.41919
41	-	0.283759	-	0.777246	-	-	-	0.269163	0.305557	0.829437	0.307728	-	-	0.0884776	0.493561	0.478544	1.53552	0.616749	-	-	-	0.250483	-	-	0.313368	0.503814	0.362989	13	0.100675		-0.0405287	-	0.303411	-	0.0352604	0.180843	0.013358	-	-	-	-	0.259368	0.338619	-	-	-	-	-	1.49026
42	-	0.322772	-	0.813416	-	-	-	0.302497	0.318472	0.857648	0.328908	-	-	0.100044	0.557009	0.51818	1.59659	0.650122	-	-	-	0.281722	-	-	0.347183	0.538044	0.372059	13	0.103191		-0.0600005	-	0.323437	-	0.0572154	0.175077	0.0371671	-	-	-	-	0.280092	0.371966	-	-	-	-	-	1.55926
43	-	0.371075	-	0.838901	-	-	-	0.33052	0.332275	0.875906	0.349639	-	-	0.110056	0.621411	0.560887	1.6733	0.691061	-	-	-	0.318238	-	-	0.380206	0.573344	0.383641	13	0.106403		-0.0418458	-	0.332625	-	0.0854054	0.166682	0.060577	-	-	-	-	0.302249	0.405222	-	-	-	-	-	1.62597
44	-	0.427436	-	0.863772	-	-	-	0.354551	0.3466	0.904116	0.369751	-	-	0.124378	0.67818	0.604811	1.75621	0.735002	-	-	-	0.356847	-	-	0.412913	0.610352	0.397051	13	0.110122		-0.0361129	-	0.350316	-	0.109233	0.167033	0.0799803	-	-	-	-	0.323001	0.440083	-	-	-	-	-	1.69178
45	-	0.519859	-	0.896154	-	-	-	0.37816	0.365112	0.951739	0.382351	-	-	0.133484	0.733533	0.650968	1.81097	0.779382	-	-	-	0.389814	-	-	0.451145	0.649436	0.40581	13	0.112551		-0.0383729	-	0.37359	-	0.135572	0.166692	0.117064	-	-	-	-	0.34735	0.471434	-	-	-	-	-	1.75824
46	-	0.614796	-	0.922593	-	-	-	0.397838	0.373461	1.00562	0.399786	-	-	0.136266	0.787169	0.697704	1.85842	0.823876	-	-	-	0.421319	-	-	0.49081	0.686896	0.415113	13	0.115132		-0.0278939	-	0.387945	-	0.158967	0.170478	0.14578	-	-	-	-	0.376061	0.498532	-	-	-	-	-	1.82488
47	-	0.694004	-	0.95813	-	-	-	0.422499	0.387319	1.05986	0.415792	-	-	0.14245	0.831696	0.745695	1.9058	0.872497	-	-	-	0.452155	-	-	0.538466	0.725105	0.424722	13	0.117797		-0.0104231	-	0.402449	-	0.1721	0.176008	0.184768	-	-	-	-	0.4077	0.530387	-	-	-	-	-	1.88086
48	-	0.779503	-	1.01541	-	-	-	0.456942	0.416017	1.10874	0.43144	-	-	0.149598	0.876478	0.793871	1.95318	0.921724	-	-	-	0.482894	-	-	0.587295	0.767161	0.433983	13	0.120365		0.00780907	-	0.411259	-	0.186786	0.189361	0.232988	-	-	-	-	0.439946	0.55931	-	-	-	-	-	1.93528
49	-	0.860376	-	1.06268	-	-	-	0.49245	0.445421	1.14387	0.474956	-	-	0.15787	0.925929	0.840986	1.9629	0.975997	-	-	-	0.5247	-	-	0.630842	0.807614	0.432675	13	0.120002		0.0294608	-	0.440082	-	0.21116	0.20977	0.287047	-	-	-	-	0.472557	0.578224	-	-	-	-	-	1.97164
50	-	0.908742	-	1.10274	-	-	-	0.539266	0.476749	1.15612	0.513283	-	-	0.17131	0.976587	0.887947	1.97119	1.03016	-	-	-	0.567103	-	-	0.674318	0.844271	0.428627	13	0.11888		0.0748563	-	0.483113	-	0.252296	0.227042	0.342346	-	-	-	-	0.504333	0.609135	-	-	-	-	-	2.00652
51	-	0.985342	-	1.1533	-	-	-	0.585148	0.525783	1.15476	0.549571	-	-	0.18653	1.02664	0.931477	1.99852	1.07135	-	-	-	0.610031	-	-	0.724965	0.884879	0.427177	13	0.118478		0.109399	-	0.510252	-	0.290473	0.250217	0.392508	-	-	-	-	0.535852	0.645483	-	-	-	-	-	2.02347
52	-	1.01833	-	1.20363	-	-	-	0.634998	0.589808	1.13961	0.586136	-	-	0.19489	1.06451	0.975025	2.0232	1.11078	-	-	-	0.653383	-	-	0.776067	0.920797	0.42381	13	0.117544		0.130398	-	0.538536	-	0.339412	0.278859	0.439527	-	-	-	-	0.568795	0.679404	-	-	-	-	-	2.03968
53	-	1.0396	-	1.24286	-	-	-	0.694531	0.662968	1.11041	0.62559	-	-	0.203958	1.10568	1.01873	2.02549	1.13546	-	-	-	0.700307	-	-	0.83101	0.953585	0.413743	13	0.114752		0.167492	-	0.581106	-	0.382938	0.308207	0.53281	-	-	-	-	0.600499	0.701115	-	-	-	-	-	2.04974
54	-	1.05778	-	1.28408	-	-	-	0.762862	0.741634	1.06888	0.673005	-	-	0.213744	1.1502	1.06228	2.02897	1.15993	-	-	-	0.747398	-	-	0.884765	0.987348	0.404084	13	0.112073		0.242643	-	0.631516	-	0.424848	0.33182	0.60251	-	-	-	-	0.630948	0.71047	-	-	-	-	-	2.0557
55	-	1.08628	-	1.31842	-	-	-	0.825857	0.830794	1.03527	0.708015	-	-	0.228931	1.1885	1.10512	2.03767	1.18348	-	-	-	0.795232	-	-	0.933254	1.02129	0.396749	13	0.110039		0.323541	-	0.672095	-	0.439835	0.36388	0.669836	-	-	-	-	0.665653	0.733367	-	-	-	-	-	2.04354
56	-	1.11298	-	1.34423	-	-	-	0.88714	0.922792	1.02177	0.750977	-	-	0.249482	1.22326	1.1446	2.04042	1.20644	-	-	-	0.847944	-	-	0.982058	1.05647	0.387652	13	0.107515		0.398723	-	0.711267	-	0.459611	0.408608	0.755536	-	-	-	-	0.7006	0.756718	-	-	-	-	-	2.03099
57	-	1.13787	-	1.37016	-	-	-	0.948584	1.0189	1.02714	0.800739	-	-	0.280482	1.25171	1.17464	2.02643	1.22771	-	-	-	0.914399	-	-	1.03175	1.09312	0.37335	13	0.103549		0.499519	-	0.761386	-	0.482901	0.467603	0.823377	-	-	-	-	0.735113	0.777997	-	-	-	-	-	2.01733
58	-	1.17355	-	1.39598	-	-	-	1.01065	1.11985	1.04544	0.849861	-	-	0.314009	1.27549	1.20588	2.03268	1.24566	-	-	-	0.982807	-	-	1.07626	1.13293	0.363534	13	0.100826		0.62616	-	0.814138	-	0.520314	0.542848	0.870798	-	-	-	-	0.77014	0.792654	-	-	-	-	-	2.00507
59	-	1.21623	-	1.41882	-	-	-	1.06461	1.2049	1.06978	0.886197	-	-	0.348299	1.29661	1.23947	2.07821	1.25716	-	-	-	1.05501	-	-	1.11068	1.17277	0.362905	13	0.100652		0.758487	-	0.86614	-	0.565074	0.627317	0.919225	-	-	-	-	0.804958	0.803289	-	-	-	-	-	1.99554
60	-	1.24345	-	1.42197	-	-	-	1.11764	1.29624	1.10417	0.929266	-	-	0.381273	1.312	1.26755	2.10201	1.26902	-	-	-	1.12324	-	-	1.14214	1.20846	0.357749	13	0.0992217		0.89477	-	0.922869	-	0.605376	0.720631	0.950833	-	-	-	-	0.837133	0.804155	-	-	-	-	-	1.98433
61	-	1.29009	-	1.41814	-	-	-	1.17224	1.38292	1.14425	0.969627	-	-	0.420453	1.32846	1.28795	2.09554	1.28138	-	-	-	1.18596	-	-	1.16948	1.24204	0.346945	13	0.0962252		1.02172	-	0.975852	-	0.65976	0.82918	0.986544	-	-	-	-	0.866349	0.811183	-	-	-	-	-	1.97081
62	-	1.3805	-	1.41494	-	-	-	1.22499	1.45683	1.18889	1.00891	-	-	0.464876	1.34583	1.30315	2.09069	1.29465	-	-	-	1.24176	-	-	1.19902	1.27808	0.337309	13	0.0935527		1.11673	-	1.02637	-	0.726718	0.952162	1.02904	-	-	-	-	0.893065	0.823416	-	-	-	-	-	1.95902
63	-	1.461	-	1.40936	-	-	-	1.27042	1.51165	1.23727	1.0517	-	-	0.496593	1.351	1.31306	2.08748	1.30883	-	-	-	1.29051	-	-	1.23079	1.30921	0.330659	13	0.0917084		1.20014	-	1.07616	-	0.782326	1.07227	1.08275	-	-	-	-	0.918368	0.832738	-	-	-	-	-	1.94898
64	-	1.51936	-	1.40526	-	-	-	1.31237	1.55322	1.27934	1.07366	-	-	0.531686	1.35997	1.31893	2.09365	1.32328	-	-	-	1.34188	-	-	1.25495	1.33596	0.326611	13	0.0905855		1.24335	-	1.11499	-	0.823634	1.17544	1.16847	-	-	-	-	0.942653	0.842975	-	-	-	-	-	1.94255
65	-	1.57341	-	1.41564	-	-	-	1.33756	1.58737	1.33309	1.10851	-	-	0.573944	1.37678	1.3218	2.10676	1.33794	-	-	-	1.39518	-	-	1.27346	1.36473	0.322373	13	0.0894102		1.2693	-	1.14902	-	0.851072	1.26263	1.27056	-	-	-	-	0.965258	0.855103	-	-	-	-	-	1.9388
66	-	1.62333	-	1.43469	-	-	-	1.35232	1.61684	1.38424	1.14484	-	-	0.617285	1.39587	1.31524	2.1165	1.35494	-	-	-	1.43463	-	-	1.28146	1.39017	0.318043	13	0.0882092		1.29507	-	1.18923	-	0.85165	1.33266	1.36	-	-	-	-	0.983636	0.872022	-	-	-	-	-	1.93498
67	-	1.67965	-	1.45317	-	-	-	1.36025	1.63638	1.42661	1.17779	-	-	0.656598	1.41399	1.30366	2.12443	1.3732	-	-	-	1.46669	-	-	1.28385	1.41202	0.315286	13	0.0874446		1.31463	-	1.2218	-	0.854622	1.38789	1.46358	-	-	-	-	1.00118	0.889428	-	-	-	-	-	1.93112
68	-	1.72906	-	1.47134	-	-	-	1.36381	1.6359	1.45892	1.20626	-	-	0.675808	1.42447	1.29579	2.11981	1.38656	-	-	-	1.49358	-	-	1.28742	1.42683	0.313496	13	0.0869481		1.32129	-	1.2473	-	0.86414	1.43915	1.55671	-	-	-	-	1.02073	0.902436	-	-	-	-	-	1.93241
69	-	1.77226	-	1.50499	-	-	-	1.34928	1.63849	1.49085	1.24035	-	-	0.697228	1.43634	1.28931	2.11056	1.39811	-	-	-	1.51856	-	-	1.29142	1.44137	0.31117	13	0.0863031		1.32875	-	1.27504	-	0.864585	1.49331	1.64134	-	-	-	-	1.03727	0.915642	-	-	-	-	-	1.93561
70	-	1.83074	-	1.52849	-	-	-	1.34391	1.64043	1.51841	1.26405	-	-	0.720205	1.4492	1.30208	2.07332	1.40875	-	-	-	1.53669	-	-	1.29847	1.45498	0.305433	13	0.084712		1.3547	-	1.30861	-	0.861816	1.55523	1.71883	-	-	-	-	1.05169	0.928987	-	-	-	-	-	1.94534
71	-	1.89511	-	1.53408	-	-	-	1.33818	1.64454	1.54087	1.28715	-	-	0.747164	1.47068	1.31943	2.02943	1.41917	-	-	-	1.5532	-	-	1.30625	1.4681	0.299425	13	0.0830456		1.42032	-	1.31766	-	0.861346	1.61928	1.80023	-	-	-	-	1.06429	0.959798	-	-	-	-	-	1.95664
72	-	1.94985	-	1.53737	-	-	-	1.3279	1.64891	1.56065	1.31052	-	-	0.766317	1.49323	1.339	2.01605	1.42471	-	-	-	1.56159	-	-	1.31358	1.48074	0.299371	13	0.0830305		1.49644	-	1.32882	-	0.88526	1.67921	1.85981	-	-	-	-	1.07692	0.985667	-	-	-	-	-	1.98728
73	-	2.01898	-	1.52838	-	-	-	1.31382	1.64634	1.58381	1.32576	-	-	0.773976	1.51727	1.35887	2.00661	1.42961	-	-	-	1.56893	-	-	1.32085	1.49179	0.304897	13	0.0845633		1.56938	-	1.34861	-	0.899015	1.73322	1.90366	-	-	-	-	1.08961	1.00417	-	-	-	-	-	2.02041
74	-	2.08098	-	1.52228	-	-	-	1.31129	1.66256	1.62018	1.3498	-	-	0.78983	1.54168	1.38655	1.99068	1.43828	-	-	-	1.5832	-	-	1.3232	1.50773	0.308596	13	0.0855891		1.65972	-	1.36545	-	0.906264	1.78407	1.94267	-	-	-	-	1.10371	1.03126	-	-	-	-	-	2.07452
75	-	2.15349	-	1.51758	-	-	-	1.308	1.66624	1.65406	1.37298	-	-	0.806193	1.56783	1.41506	1.97543	1.44721	-	-	-	1.59765	-	-	1.32548	1.52363	0.314577	13	0.087248		1.73315	-	1.37144	-	0.943778	1.82087	1.97392	-	-	-	-	1.11799	1.05753	-	-	-	-	-	2.12882
76	-	2.24278	-	1.51118	-	-	-	1.3048	1.67094	1.67173	1.38786	-	-	0.81781	1.59981	1.45588	1.98113	1.45889	-	-	-	1.61029	-	-	1.33053	1.54182	0.326975	13	0.0906866		1.79398	-	1.38307	-	0.970654	1.85701	1.97072	-	-	-	-	1.13175	1.07408	-	-	-	-	-	2.16974
77	-	2.31854	-	1.50105	-	-	-	1.30425	1.68299	1.66804	1.3982	-	-	0.835186	1.62476	1.49597	1.99173	1.4706	-	-	-	1.6244	-	-	1.33624	1.55784	0.337347	13	0.0935632		1.82674	-	1.39624	-	0.982058	1.89826	1.9894	-	-	-	-	1.14513	1.08563	-	-	-	-	-	2.21168
78	-	2.38967	-	1.49358	-	-	-	1.31191	1.69593	1.65006	1.42743	-	-	0.85622	1.64563	1.53067	2.03821	1.48256	-	-	-	1.6493	-	-	1.34684	1.57831	0.349253	13	0.0968654		1.83388	-	1.40353	-	1.02212	1.95304	2.00466	-	-	-	-	1.15839	1.09456	-	-	-	-	-	2.26109
79	-	2.43672	-	1.4923	-	-	-	1.3282	1.7204	1.62349	1.44493	-	-	0.884384	1.66664	1.56266	2.07978	1.49435	-	-	-	1.67439	-	-	1.35651	1.59729	0.356121	13	0.0987702		1.8063	-	1.41783	-	1.07745	2.02231	2.02784	-	-	-	-	1.17388	1.11026	-	-	-	-	-	2.31345
80	-	2.47861	-	1.4889	-	-	-	1.34423	1.73541	1.59631	1.4578	-	-	0.917737	1.69366	1.58369	2.10144	1.50542	-	-	-	1.70025	-	-	1.3624	1.61276	0.360297	13	0.0999284		1.76609	-	1.43484	-	1.1463	2.11123	2.08144	-	-	-	-	1.18953	1.12323	-	-	-	-	-	2.37784
81	-	2.5212	-	1.48256	-	-	-	1.3642	1.75017	1.57751	1.46863	-	-	0.957431	1.72802	1.60198	2.12097	1.51144	-	-	-	1.72516	-	-	1.3658	1.62885	0.364433	13	0.101075		1.7677	-	1.44536	-	1.19763	2.20596	2.11863	-	-	-	-	1.20538	1.13287	-	-	-	-	-	2.43618
82	-	2.55789	-	1.47574	-	-	-	1.3896	1.76911	1.57122	1.47663	-	-	0.997498	1.74444	1.61305	2.13487	1.5042	-	-	-	1.74757	-	-	1.36263	1.64188	0.367584	13	0.10195		1.79554	-	1.45441	-	1.24122	2.30436	2.15541	-	-	-	-	1.22062	1.13489	-	-	-	-	-	2.47869
83	-	2.62292	-	1.48094	-	-	-	1.41295	1.77859	1.57046	1.47193	-	-	1.03517	1.7611	1.62369	2.15098	1.49615	-	-	-	1.76646	-	-	1.36013	1.65627	0.377104	13	0.10459		1.83656	-	1.46812	-	1.29738	2.42077	2.20554	-	-	-	-	1.23649	1.13758	-	-	-	-	-	2.51399
84	-	2.68026	-	1.46703	-	-	-	1.43513	1.79847	1.57891	1.46456	-	-	1.06614	1.78645	1.63356	2.17112	1.48662	-	-	-	1.77894	-	-	1.35884	1.66969	0.387989	13	0.107609		1.87265	-	1.48952	-	1.32249	2.54977	2.23896	-	-	-	-	1.25433	1.14553	-	-	-	-	-	2.53614
85	-	2.69937	-	1.48224	-	-	-	1.4531	1.81543	1.6095	1.45104	-	-	1.09596	1.80437	1.6342	2.19414	1.47418	-	-	-	1.78846	-	-	1.35861	1.68158	0.390842	13	0.1084		1.93342	-	1.53601	-	1.34952	2.68396	2.25227	-	-	-	-	1.27018	1.14465	-	-	-	-	-	2.54536
86	-	2.70774	-	1.49463	-	-	-	1.46933	1.83064	1.65512	1.43295	-	-	1.12472	1.81819	1.62272	2.22095	1.45792	-	-	-	1.79409	-	-	1.3598	1.69145	0.392806	13	0.108945		2.04248	-	1.59321	-	1.35619	2.81679	2.24212	-	-	-	-	1.28476	1.13924	-	-	-	-	-	2.53759
87	-	2.68048	-	1.49382	-	-	-	1.48496	1.8449	1.70576	1.41296	-	-	1.14806	1.82601	1.60662	2.23824	1.44128	-	-	-	1.79869	-	-	1.35769	1.69534	0.388887	13	0.107858		2.18543	-	1.63975	-	1.36929	2.92436	2.24333	-	-	-	-	1.29584	1.13029	-	-	-	-	-	2.51871
88	-	2.65973	-	1.49575	-	-	-	1.49125	1.84799	1.75321	1.39466	-	-	1.17102	1.82213	1.5861	2.24637	1.4243	-	-	-	1.80229	-	-	1.35242	1.69594	0.386068	13	0.107076		2.34386	-	1.68889	-	1.38892	2.99076	2.25219	-	-	-	-	1.30465	1.12734	-	-	-	-	-	2.48915
89	-	2.62199	-	1.49693	-	-	-	1.49487	1.84525	1.79875	1.37389	-	-	1.1936	1.80632	1.56882	2.24533	1.4038	-	-	-	1.80029	-	-	1.34532	1.69193	0.379845	13	0.10535		2.46854	-	1.74597	-	1.3791	3.01087	2.25939	-	-	-	-	1.31116	1.13051	-	-	-	-	-	2.45219
90	-	2.57273	-	1.49155	-	-	-	1.48917	1.83299	1.82915	1.36318	-	-	1.1976	1.77801	1.55381	2.23786	1.38083	-	-	-	1.79436	-	-	1.33694	1.6814	0.372581	13	0.103335		2.5221	-	1.79774	-	1.36583	2.98651	2.26563	-	-	-	-	1.31237	1.12302	-	-	-	-	-	2.41002
91	-	2.54297	-	1.47847	-	-	-	1.47793	1.81395	1.84174	1.35967	-	-	1.19826	1.74418	1.53509	2.23544	1.35515	-	-	-	1.77118	-	-	1.33291	1.66823	0.369104	13	0.102371		2.53695	-	1.83325	-	1.35978	2.92822	2.26	-	-	-	-	1.31119	1.11465	-	-	-	-	-	2.36201
92	-	2.51	-	1.45294	-	-	-	1.46669	1.7917	1.83721	1.35713	-	-	1.19589	1.70113	1.51452	2.23554	1.32812	-	-	-	1.73935	-	-	1.33107	1.65087	0.365459	13	0.10136		2.52886	-	1.85229	-	1.36223	2.84205	2.25585	-	-	-	-	1.30599	1.10687	-	-	-	-	-	2.31107
93	-	2.45244	-	1.42482	-	-	-	1.45239	1.76111	1.81515	1.35459	-	-	1.20232	1.66462	1.49104	2.22511	1.30231	-	-	-	1.71079	-	-	1.32779	1.62957	0.355201	13	0.098515		2.49788	-	1.8495	-	1.37233	2.71792	2.22393	-	-	-	-	1.29769	1.10322	-	-	-	-	-	2.26224
94	-	2.42067	-	1.40904	-	-	-	1.43658	1.72258	1.77193	1.34645	-	-	1.21123	1.62973	1.46655	2.21105	1.27693	-	-	-	1.68335	-	-	1.32403	1.60847	0.348106	13	0.0965474		2.43123	-	1.83247	-	1.38007	2.55063	2.17415	-	-	-	-	1.28789	1.10287	-	-	-	-	-	2.21414
95	-	2.4308	-	1.40249	-	-	-	1.41616	1.68389	1.71061	1.33678	-	-	1.21417	1.58885	1.44245	2.17579	1.25246	-	-	-	1.64936	-	-	1.32114	1.58653	0.345918	13	0.0959404		2.3369	-	1.81309	-	1.39215	2.36634	2.12062	-	-	-	-	1.27601	1.11383	-	-	-	-	-	2.15088
96	-	2.43885	-	1.40248	-	-	-	1.39312	1.64315	1.63764	1.32868	-	-	1.20909	1.55055	1.41842	2.13593	1.22818	-	-	-	1.61396	-	-	1.31844	1.56296	0.343925	13	0.0953877		2.22831	-	1.78614	-	1.3903	2.18266	2.07429	-	-	-	-	1.26355	1.11976	-	-	-	-	-	2.08434
97	-	2.44488	-	1.39589	-	-	-	1.37164	1.59536	1.56326	1.32425	-	-	1.19718	1.51444	1.38881	2.07959	1.20275	-	-	-	1.57604	-	-	1.31386	1.536	0.341516	13	0.0947196		2.11433	-	1.74489	-	1.37092	2.00583	2.01633	-	-	-	-	1.25059	1.12141	-	-	-	-	-	2.0193
98	-	2.45785	-	1.38877	-	-	-	1.35606	1.54178	1.51547	1.31306	-	-	1.1995	1.47842	1.35858	2.02141	1.17718	-	-	-	1.53784	-	-	1.30907	1.51192	0.340856	13	0.0945364		1.98625	-	1.69508	-	1.34961	1.84002	1.95681	-	-	-	-	1.23457	1.12299	-	-	-	-	-	1.95443
99	-	2.43835	-	1.37672	-	-	-	1.33787	1.48976	1.47801	1.30431	-	-	1.20435	1.44026	1.32893	1.96476	1.16846	-	-	-	1.49781	-	-	1.30333	1.48715	0.333231	13	0.0924218		1.86246	-	1.63881	-	1.34188	1.68849	1.90268	-	-	-	-	1.21788	1.12505	-	-	-	-	-	1.89088
100	-	2.42605	-	1.36261	-	-	-	1.32207	1.44446	1.44788	1.28946	-	-	1.21235	1.39826	1.29978	1.90869	1.16052	-	-	-	1.45829	-	-	1.2976	1.46369	0.328077	13	0.0909922		1.75834	-	1.57492	-	1.33262	1.55393	1.85072	-	-	-	-	1.20032	1.12798	-	-	-	-	-	1.82698
101	-	2.4199	-	1.34834	-	-	-	1.31163	1.40264	1.43003	1.26572	-	-	1.2127	1.36498	1.27879	1.8619	1.15935	-	-	-	1.42796	-	-	1.29237	1.44433	0.32566	13	0.0903218		1.66589	-	1.52156	-	1.3072	1.4447	1.79629	-	-	-	-	1.18215	1.12901	-	-	-	-	-	1.75658
102	-	2.38201	-	1.33052	-	-	-	1.30817	1.35606	1.43376	1.23425	-	-	1.20789	1.33504	1.25929	1.81748	1.15716	-	-	-	1.39916	-	-	1.28621	1.42362	0.317203	13	0.0879762		1.56308	-	1.47653	-	1.3086	1.36349	1.7281	-	-	-	-	1.16468	1.13064	-	-	-	-	-	1.68612
103	-	2.32382	-	1.3159	-	-	-	1.30167	1.31995	1.45463	1.21933	-	-	1.18984	1.30835	1.24941	1.78831	1.14849	-	-	-	1.38028	-	-	1.27396	1.40569	0.306012	13	0.0848726		1.46273	-	1.42805	-	1.28988	1.31754	1.67452	-	-	-	-	1.15139	1.1377	-	-	-	-	-	1.61526
104	-	2.29751	-	1.31558	-	-	-	1.28941	1.28969	1.47205	1.199	-	-	1.17704	1.28484	1.23864	1.75372	1.13824	-	-	-	1.3624	-	-	1.26226	1.3908	0.301863	13	0.0837216		1.36225	-	1.37498	-	1.28047	1.29911	1.63385	-	-	-	-	1.13962	1.14137	-	-	-	-	-	1.54669
105	-	2.28221	-	1.3226	-	-	-	1.27912	1.26292	1.47732	1.17013	-	-	1.16796	1.26358	1.22458	1.69901	1.12219	-	-	-	1.34825	-	-	1.2526	1.37481	0.299031	13	0.0829364		1.29568	-	1.31859	-	1.26799	1.28425	1.60722	-	-	-	-	1.12894	1.14264	-	-	-	-	-	1.48657
106	-	2.23394	-	1.33189	-	-	-	1.27129	1.24253	1.472	1.13619	-	-	1.16768	1.24852	1.21372	1.64589	1.10704	-	-	-	1.33447	-	-	1.2414	1.35743	0.288236	13	0.0799423		1.27414	-	1.26899	-	1.26586	1.26452	1.57627	-	-	-	-	1.11702	1.13778	-	-	-	-	-	1.42534
107	-	2.18418	-	1.33516	-	-	-	1.25947	1.23677	1.4677	1.10742	-	-	1.15957	1.23451	1.21069	1.59665	1.0941	-	-	-	1.32158	-	-	1.2264	1.34109	0.277375	13	0.07693		1.26591	-	1.2219	-	1.27531	1.24807	1.54381	-	-	-	-	1.10782	1.13361	-	-	-	-	-	1.36135
108	-	2.13007	-	1.33882	-	-	-	1.24758	1.23699	1.44777	1.07724	-	-	1.13977	1.222	1.20945	1.55603	1.08147	-	-	-	1.30621	-	-	1.21225	1.32351	0.266388	13	0.0738829		1.26994	-	1.17718	-	1.27938	1.22899	1.50492	-	-	-	-	1.10265	1.13051	-	-	-	-	-	1.30201
109	-	2.08422	-	1.34682	-	-	-	1.22989	1.24169	1.4123	1.04912	-	-	1.1238	1.22373	1.2113	1.53017	1.06935	-	-	-	1.28661	-	-	1.19954	1.30835	0.257404	13	0.0713909		1.27086	-	1.15102	-	1.28592	1.20459	1.46552	-	-	-	-	1.09814	1.13097	-	-	-	-	-	1.25062
110	-	2.04539	-	1.34158	-	-	-	1.213	1.24571	1.36495	1.01947	-	-	1.11433	1.2291	1.20723	1.50015	1.05723	-	-	-	1.27089	-	-	1.1886	1.29212	0.249664	13	0.0692443		1.28146	-	1.12604	-	1.30123	1.17943	1.43734	-	-	-	-	1.09396	1.13282	-	-	-	-	-	1.20928
111	-	2.01571	-	1.3301	-	-	-	1.19849	1.24608	1.30962	0.988574	-	-	1.12465	1.23566	1.19579	1.46497	1.0451	-	-	-	1.25999	-	-	1.17985	1.27651	0.24341	13	0.0675097		1.29573	-	1.10184	-	1.32373	1.15803	1.40589	-	-	-	-	1.09037	1.1366	-	-	-	-	-	1.18042
112	-	1.96285	-	1.30405	-	-	-	1.18008	1.24289	1.25044	0.962901	-	-	1.13293	1.2402	1.18736	1.43075	1.03256	-	-	-	1.24881	-	-	1.17802	1.25799	0.232127	13	0.0643804		1.31184	-	1.09707	-	1.34816	1.14262	1.37809	-	-	-	-	1.08719	1.14172	-	-	-	-	-	1.15762
113	-	1.90915	-	1.27891	-	-	-	1.16689	1.2426	1.20795	0.963669	-	-	1.13958	1.24343	1.18165	1.39741	1.01964	-	-	-	1.23739	-	-	1.18248	1.2439	0.218733	13	0.0606656		1.31234	-	1.09723	-	1.37631	1.1416	1.35334	-	-	-	-	1.08433	1.14708	-	-	-	-	-	1.14031
114	-	1.85888	-	1.2536	-	-	-	1.16028	1.22971	1.16755	0.962454	-	-	1.13561	1.24336	1.17452	1.36254	1.00624	-	-	-	1.22255	-	-	1.18847	1.22814	0.207165	13	0.0574571		1.25872	-	1.09503	-	1.39741	1.15136	1.31522	-	-	-	-	1.08357	1.13853	-	-	-	-	-	1.12613
115	-	1.79689	-	1.23095	-	-	-	1.15764	1.20663	1.135	0.960333	-	-	1.13539	1.23987	1.16646	1.32665	0.992528	-	-	-	1.20545	-	-	1.19549	1.21148	0.193161	13	0.0535731		1.17233	-	1.104	-	1.40575	1.15523	1.28189	-	-	-	-	1.08295	1.12824	-	-	-	-	-	1.11401
116	-	1.71441	-	1.19935	-	-	-	1.15764	1.17579	1.11334	0.961296	-	-	1.13976	1.23216	1.15831	1.3057	0.979504	-	-	-	1.18555	-	-	1.19487	1.19367	0.174838	13	0.0484914		1.07874	-	1.11386	-	1.41428	1.13454	1.26401	-	-	-	-	1.08249	1.11581	-	-	-	-	-	1.10881
117	-	1.63696	-	1.18113	-	-	-	1.16306	1.13599	1.09758	0.973143	-	-	1.15367	1.22315	1.15012	1.2918	0.966805	-	-	-	1.16434	-	-	1.19065	1.17911	0.157472	13	0.0436748		1.02244	-	1.12886	-	1.42058	1.09926	1.24109	-	-	-	-	1.0803	1.11027	-	-	-	-	-	1.10686
118	-	1.59395	-	1.17912	-	-	-	1.16171	1.09841	1.09201	0.982205	-	-	1.16811	1.21117	1.14677	1.27312	0.9521	-	-	-	1.13953	-	-	1.18372	1.16784	0.148782	13	0.0412646		1.018	-	1.14797	-	1.40183	1.0696	1.21902	-	-	-	-	1.07768	1.10819	-	-	-	-	-	1.11736
119	-	1.54738	-	1.16924	-	-	-	1.15978	1.06909	1.09479	0.987983	-	-	1.17963	1.19161	1.14496	1.25291	0.936756	-	-	-	1.11358	-	-	1.17593	1.15566	0.139917	13	0.038806		1.04969	-	1.15565	-	1.36698	1.0534	1.19495	-	-	-	-	1.07465	1.1125	-	-	-	-	-	1.13182
120	-	1.50991	-	1.15778	-	-	-	1.15969	1.04652	1.10135	0.993914	-	-	1.19177	1.16836	1.13839	1.24493	0.926186	-	-	-	1.10256	-	-	1.17934	1.14775	0.133442	13	0.0370103		1.09375	-	1.15427	-	1.31804	1.04821	1.18464	-	-	-	-	1.07225	1.10906	-	-	-	-	-	1.1421
121	-	1.46021	-	1.15544	-	-	-	1.16191	1.0274	1.10718	1.00291	-	-	1.20336	1.14264	1.13088	1.23934	0.916553	-	-	-	1.09447	-	-	1.18495	1.14056	0.125205	13	0.0347257		1.09551	-	1.14194	-	1.26905	1.05734	1.18205	-	-	-	-	1.07009	1.10248	-	-	-	-	-	1.15155
122	-	1.44386	-	1.15351	-	-	-	1.16098	1.00596	1.10925	1.01432	-	-	1.20561	1.10924	1.11149	1.23462	0.910304	-	-	-	1.08919	-	-	1.18269	1.13316	0.123796	13	0.0343349		1.0908	-	1.12152	-	1.21643	1.08715	1.1702	-	-	-	-	1.06728	1.10231	-	-	-	-	-	1.18079
123	-	1.44348	-	1.14655	-	-	-	1.15308	0.994359	1.09562	1.01644	-	-	1.20775	1.07708	1.09099	1.22998	0.904373	-	-	-	1.08416	-	-	1.1797	1.12489	0.126203	13	0.0350024		1.0947	-	1.10476	-	1.16891	1.12049	1.14823	-	-	-	-	1.06385	1.10149	-	-	-	-	-	1.21188
124	-	1.40532	-	1.13587	-	-	-	1.14091	0.9851	1.08275	1.0164	-	-	1.20974	1.0462	1.08193	1.22561	0.907107	-	-	-	1.07932	-	-	1.16493	1.11394	0.119947	13	0.0332674		1.0985	-	1.09477	-	1.1375	1.15487	1.11471	-	-	-	-	1.05981	1.09999	-	-	-	-	-	1.23382
125	-	1.37408	-	1.12359	-	-	-	1.12611	0.978121	1.07524	1.01508	-	-	1.20673	1.01291	1.07299	1.22106	0.909827	-	-	-	1.07447	-	-	1.14992	1.10309	0.115221	13	0.0319566		1.09561	-	1.07371	-	1.10637	1.17405	1.07544	-	-	-	-	1.05406	1.09888	-	-	-	-	-	1.25431
126	-	1.35874	-	1.11797	-	-	-	1.11069	0.973425	1.07361	1.01265	-	-	1.20389	0.978408	1.06452	1.21421	0.911456	-	-	-	1.06939	-	-	1.13294	1.09399	0.113921	13	0.0315959		1.0724	-	1.05222	-	1.07555	1.17014	1.03565	-	-	-	-	1.04872	1.09743	-	-	-	-	-	1.25661
127	-	1.3264	-	1.11255	-	-	-	1.09932	0.962207	1.06821	1.01241	-	-	1.20263	0.941789	1.05616	1.20782	0.913473	-	-	-	1.06527	-	-	1.11586	1.08339	0.111238	13	0.030852		1.02007	-	1.04409	-	1.05128	1.15789	1.01476	-	-	-	-	1.04467	1.09512	-	-	-	-	-	1.25912
128	-	1.26605	-	1.10324	-	-	-	1.08014	0.964046	1.05405	1.01216	-	-	1.19813	0.911976	1.0484	1.20415	0.917734	-	-	-	1.0667	-	-	1.09818	1.07115	0.103141	13	0.0286062		0.965713	-	1.03771	-	1.04996	1.14897	0.992158	-	-	-	-	1.03967	1.09182	-	-	-	-	-	1.26284
129	-	1.21428	-	1.09433	-	-	-	1.05696	0.970608	1.03507	1.01677	-	-	1.19104	0.886351	1.04084	1.19752	0.921877	-	-	-	1.06689	-	-	1.07989	1.05942	0.0967113	13	0.0268229		0.963644	-	1.02548	-	1.03819	1.1438	0.991262	-	-	-	-	1.03376	1.0882	-	-	-	-	-	1.26331
130	-	1.13878	-	1.09312	-	-	-	1.03389	0.978569	1.01501	1.02275	-	-	1.17494	0.871131	1.03401	1.18074	0.925617	-	-	-	1.06284	-	-	1.05956	1.04546	0.0865937	13	0.0240168		0.982779	-	1.01792	-	1.02337	1.13962	0.994349	-	-	-	-	1.02422	1.08499	-	-	-	-	-	1.2526
131	-	1.06287	-	1.09291	-	-	-	1.01553	0.985477	0.998003	1.02346	-	-	1.16665	0.85297	1.02762	1.16391	0.92738	-	-	-	1.05392	-	-	1.03957	1.03156	0.0819988	13	0.0227424		0.988113	-	1.01895	-	1.0223	1.13786	0.993028	-	-	-	-	1.01616	1.07559	-	-	-	-	-	1.24079
132	-	0.997195	-	1.07882	-	-	-	1.00671	0.983718	0.988358	1.01249	-	-	1.16507	0.832281	1.02223	1.14697	0.924616	-	-	-	1.03383	-	-	1.02036	1.01636	0.0823026	13	0.0228266		1.01623	-	1.0119	-	1.02899	1.1391	0.996083	-	-	-	-	1.00937	1.06087	-	-	-	-	-	1.22647
133	-	0.957162	-	1.06585	-	-	-	0.998902	0.977229	0.995257	1.00051	-	-	1.15747	0.815485	1.01479	1.12999	0.918986	-	-	-	1.01334	-	-	1.00427	1.00379	0.082857	13	0.0229804		1.03618	-	1.00283	-	1.03442	1.14175	0.997618	-	-	-	-	1.00552	1.05994	-	-	-	-	-	1.21207
134	-	0.903155	-	1.05932	-	-	-	0.988852	0.96991	1.01017	0.98922	-	-	1.15064	0.805276	1.00403	1.11296	0.90872	-	-	-	0.992187	-	-	0.993217	0.991358	0.0854858	13	0.0237095		1.07002	-	0.99676	-	1.03325	1.14539	1.00161	-	-	-	-	1.00163	1.06156	-	-	-	-	-	1.19753
135	-	0.867578	-	1.04575	-	-	-	0.980609	0.96407	1.02343	0.978951	-	-	1.14582	0.806589	0.989302	1.09385	0.898536	-	-	-	0.975068	-	-	0.98148	0.980849	0.0861003	13	0.0238799		1.1192	-	0.985897	-	1.05656	1.14384	0.996952	-	-	-	-	0.997339	1.06642	-	-	-	-	-	1.18037
136	-	0.872283	-	1.04364	-	-	-	0.981967	0.961217	1.02412	0.969242	-	-	1.13438	0.810263	0.969914	1.0723	0.888449	-	-	-	0.962685	-	-	0.968941	0.973801	0.0821082	13	0.0227727		1.14996	-	0.975989	-	1.08067	1.13256	0.98692	-	-	-	-	0.99502	1.06324	-	-	-	-	-	1.16015
137	-	0.903259	-	1.04881	-	-	-	0.982618	0.957343	1.01835	0.957626	-	-	1.12057	0.815058	0.95375	1.04815	0.885222	-	-	-	0.950492	-	-	0.95804	0.969176	0.0755633	13	0.0209575		1.17058	-	0.976672	-	1.06945	1.11221	0.978845	-	-	-	-	0.993609	1.05834	-	-	-	-	-	1.1384
138	-	0.914905	-	1.05263	-	-	-	0.983498	0.960163	1.0159	0.946231	-	-	1.10509	0.821725	0.940353	1.02176	0.887886	-	-	-	0.938461	-	-	0.948547	0.964396	0.0703811	13	0.0195202		1.17048	-	0.970633	-	1.06109	1.09656	0.98048	-	-	-	-	0.993642	1.05699	-	-	-	-	-	1.11533
139	-	0.926569	-	1.04696	-	-	-	0.983344	0.963775	1.00994	0.942368	-	-	1.0925	0.82363	0.929865	1.01304	0.896246	-	-	-	0.925322	-	-	0.944923	0.961422	0.0664406	13	0.0184273		1.13279	-	0.96782	-	1.04315	1.0885	0.980566	-	-	-	-	0.993585	1.05548	-	-	-	-	-	1.09234
140	-	0.957265	-	1.04125	-	-	-	0.982877	0.96476	0.997851	0.943145	-	-	1.08198	0.82213	0.92119	1.01533	0.908158	-	-	-	0.911493	-	-	0.944958	0.960953	0.0635988	13	0.0176391		1.08134	-	0.965352	-	1.03468	1.06823	0.98023	-	-	-	-	0.993464	1.05385	-	-	-	-	-	1.0694
141	-	0.986867	-	1.03554	-	-	-	0.984632	0.961398	0.980359	0.936359	-	-	1.06246	0.819001	0.909664	1.01166	0.919602	-	-	-	0.902121	-	-	0.945737	0.958108	0.0612251	13	0.0169808		1.06636	-	0.966366	-	1.0364	1.02466	0.972594	-	-	-	-	0.989757	1.05324	-	-	-	-	-	1.05387
142	-	0.982512	-	1.02253	-	-	-	0.984629	0.952835	0.961252	0.925892	-	-	1.04058	0.817004	0.89688	1.00536	0.930841	-	-	-	0.894714	-	-	0.946842	0.950913	0.0578024	13	0.0160315		1.06614	-	0.968302	-	1.044	0.971034	0.966278	-	-	-	-	0.986841	1.05136	-	-	-	-	-	1.04162
143	-	0.961657	-	1.0088	-	-	-	0.98281	0.940644	0.951346	0.934526	-	-	1.01528	0.816719	0.892331	0.998917	0.938115	-	-	-	0.886759	-	-	0.945961	0.944143	0.0529536	13	0.0146867		1.05412	-	0.962952	-	1.03945	0.917428	0.969022	-	-	-	-	0.98515	1.04757	-	-	-	-	-	1.02928
144	-	0.929756	-	1.00564	-	-	-	0.976412	0.925093	0.95221	0.952757	-	-	1.00728	0.819939	0.890213	0.992439	0.944218	-	-	-	0.878641	-	-	0.944492	0.939931	0.0513264	13	0.0142354		1.04289	-	0.955055	-	1.03629	0.873576	0.95921	-	-	-	-	0.980912	1.03958	-	-	-	-	-	1.01692
145	-	0.888974	-	0.999822	-	-	-	0.964947	0.907671	0.961312	0.970073	-	-	1.00488	0.821946	0.891779	0.98431	0.948418	-	-	-	0.870469	-	-	0.942089	0.93513	0.0528015	13	0.0146445		1.02374	-	0.948555	-	1.02544	0.846432	0.948034	-	-	-	-	0.977113	1.03046	-	-	-	-	-	0.999952
146	-	0.852105	-	0.98993	-	-	-	0.950868	0.891746	0.97045	0.973405	-	-	1.0079	0.816693	0.893996	0.97589	0.952283	-	-	-	0.862289	-	-	0.939521	0.929006	0.0572088	13	0.0158669		0.994396	-	0.950194	-	1.01107	0.835879	0.963044	-	-	-	-	0.977008	1.02086	-	-	-	-	-	0.982169
147	-	0.823742	-	0.992148	-	-	-	0.937626	0.88543	0.997412	0.975312	-	-	1.00917	0.817803	0.901323	0.985134	0.958868	-	-	-	0.860623	-	-	0.933707	0.9291	0.0633446	13	0.0175686		1.00159	-	0.951731	-	0.998407	0.833639	0.986621	-	-	-	-	0.978394	1.01158	-	-	-	-	-	0.961354
148	-	0.805978	-	1.00046	-	-	-	0.931275	0.889707	1.03931	0.972469	-	-	1.00941	0.822851	0.909028	0.995847	0.965653	-	-	-	0.859504	-	-	0.927649	0.93301	0.0703905	13	0.0195228		1.02188	-	0.953757	-	0.963717	0.835595	1.00218	-	-	-	-	0.980726	1.00291	-	-	-	-	-	0.940406
149	-	0.76957	-	1.00364	-	-	-	0.927982	0.90082	1.07861	0.971543	-	-	1.00997	0.832261	0.913859	1.02275	0.970875	-	-	-	0.865199	-	-	0.922838	0.937686	0.0812365	13	0.0225309		1.04298	-	0.963264	-	0.924561	0.84623	1.02724	-	-	-	-	0.984735	1.005	-	-	-	-	-	0.936479
150	-	0.739043	-	0.993744	-	-	-	0.925732	0.916071	1.10266	0.973257	-	-	1.01386	0.844368	0.91944	1.04715	0.975752	-	-	-	0.871424	-	-	0.918093	0.941584	0.0896766	13	0.0248718		1.04111	-	0.968299	-	0.895877	0.874281	1.03946	-	-	-	-	0.988939	1.00695	-	-	-	-	-	0.932916
151	-	0.751859	-	0.988392	-	-	-	0.927791	0.936041	1.10808	0.963802	-	-	1.0219	0.859825	0.933188	1.04416	0.976878	-	-	-	0.883443	-	-	0.914056	0.946878	0.0856508	13	0.0237553		1.03578	-	0.968191	-	0.868843	0.905503	1.05371	-	-	-	-	0.993385	1.00872	-	-	-	-	-	0.933329
152	-	0.734608	-	0.985996	-	-	-	0.931563	0.954078	1.11491	0.966368	-	-	1.0306	0.881589	0.946252	1.03742	0.977192	-	-	-	0.896189	-	-	0.91055	0.951332	0.0874912	13	0.0242657		1.02266	-	0.978358	-	0.8456	0.932999	1.04664	-	-	-	-	0.996306	1.00092	-	-	-	-	-	0.934881
153	-	0.749521	-	0.974897	-	-	-	0.935145	0.976557	1.12529	0.972859	-	-	1.03616	0.904873	0.95578	1.01129	0.973305	-	-	-	0.912691	-	-	0.909789	0.956781	0.0828302	13	0.022973		0.993047	-	1.0007	-	0.837881	0.957379	1.0314	-	-	-	-	0.998322	0.993764	-	-	-	-	-	0.942326
154	-	0.754808	-	0.95896	-	-	-	0.938981	0.997573	1.13008	0.977244	-	-	1.03262	0.929415	0.963047	0.988902	0.968782	-	-	-	0.929251	-	-	0.908665	0.959871	0.0803324	13	0.0222802		0.965553	-	1.01294	-	0.841362	0.986104	1.0094	-	-	-	-	0.998538	0.992958	-	-	-	-	-	0.95045
155	-	0.77613	-	0.954874	-	-	-	0.944002	1.0131	1.12264	0.97764	-	-	1.01074	0.9567	0.963152	0.978409	0.962244	-	-	-	0.945993	-	-	0.906389	0.962463	0.0731727	13	0.0202945		0.92534	-	1.02122	-	0.835713	1.02126	0.978929	-	-	-	-	0.998555	0.991985	-	-	-	-	-	0.960724
156	-	0.806901	-	0.964042	-	-	-	0.952307	1.02985	1.10756	0.986074	-	-	0.980586	0.98514	0.96038	0.9655	0.958614	-	-	-	0.961702	-	-	0.904576	0.966403	0.0647351	13	0.0179543		0.895537	-	1.02875	-	0.825998	1.04565	0.9572	-	-	-	-	0.998679	0.990357	-	-	-	-	-	0.96957
157	-	0.80628	-	0.961165	-	-	-	0.967067	1.04425	1.09579	0.999613	-	-	0.957359	1.01157	0.951436	0.94741	0.961222	-	-	-	0.975197	-	-	0.903752	0.967855	0.0657968	13	0.0182487		0.898242	-	1.03437	-	0.839066	1.05522	0.951328	-	-	-	-	1.00109	0.982292	-	-	-	-	-	0.975352
158	-	0.819177	-	0.945618	-	-	-	0.977423	1.04834	1.07964	1.01245	-	-	0.933674	1.0331	0.94889	0.927524	0.963158	-	-	-	0.988428	-	-	0.905347	0.967905	0.0652909	13	0.0181084		0.891851	-	1.02387	-	0.853859	1.04745	0.941677	-	-	-	-	1.00344	0.977051	-	-	-	-	-	0.98054
159	-	0.827515	-	0.933093	-	-	-	0.983606	1.04774	1.05614	1.02124	-	-	0.909515	1.04956	0.956101	0.904899	0.964066	-	-	-	1.00125	-	-	0.910632	0.966567	0.0660666	13	0.0183236		0.892894	-	1.00974	-	0.861702	1.02814	0.924729	-	-	-	-	1.00573	0.974736	-	-	-	-	-	0.98482
160	-	0.811568	-	0.92367	-	-	-	0.987728	1.04887	1.0253	1.02422	-	-	0.883304	1.06709	0.963784	0.88949	0.963803	-	-	-	1.01574	-	-	0.919271	0.963372	0.0719916	13	0.0199669		0.899844	-	0.998673	-	0.879499	1.01164	0.906724	-	-	-	-	1.00444	0.969719	-	-	-	-	-	0.988895
161	-	0.769056	-	0.925306	-	-	-	0.989457	1.04532	0.997636	1.02544	-	-	0.861967	1.08604	0.971988	0.882087	0.962238	-	-	-	1.03208	-	-	0.931631	0.960019	0.0828461	13	0.0229774		0.877176	-	0.981347	-	0.893979	1.00387	0.890977	-	-	-	-	1.00182	0.965334	-	-	-	-	-	0.992741
162	-	0.730934	-	0.92786	-	-	-	0.988573	1.03775	0.972899	1.02265	-	-	0.85204	1.10793	0.983827	0.878843	0.961274	-	-	-	1.04414	-	-	0.943927	0.957896	0.0929977	13	0.0257929		0.863546	-	0.966824	-	0.902472	0.996494	0.876182	-	-	-	-	0.997164	0.963031	-	-	-	-	-	0.991204
163	-	0.694991	-	0.927185	-	-	-	0.983474	1.03742	0.947937	1.02357	-	-	0.851948	1.12142	0.998615	0.878975	0.960796	-	-	-	1.05273	-	-	0.956172	0.956556	0.102388	13	0.0283975		0.865564	-	0.958723	-	0.924047	0.994922	0.877567	-	-	-	-	0.99389	0.956079	-	-	-	-	-	0.985297
164	-	0.660625	-	0.927294	-	-	-	0.973655	1.03957	0.924055	1.0251	-	-	0.855557	1.12949	1.01518	0.878274	0.962199	-	-	-	1.05633	-	-	0.965916	0.954865	0.111313	13	0.0308726		0.875205	-	0.949629	-	0.93712	1.00442	0.893982	-	-	-	-	0.991551	0.947868	-	-	-	-	-	0.979599
165	-	0.666439	-	0.925946	-	-	-	0.959648	1.03506	0.904242	1.02102	-	-	0.858052	1.12299	1.0328	0.877084	0.964707	-	-	-	1.057	-	-	0.974192	0.953783	0.110269	13	0.0305831		0.892388	-	0.9518	-	0.927506	1.01125	0.912726	-	-	-	-	0.99189	0.943562	-	-	-	-	-	0.974025
166	-	0.665639	-	0.927716	-	-	-	0.946778	1.02504	0.89515	1.00938	-	-	0.860394	1.11015	1.04815	0.874123	0.967846	-	-	-	1.04648	-	-	0.979055	0.950454	0.108511	13	0.0300956		0.91665	-	0.967509	-	0.910705	1.00288	0.925573	-	-	-	-	0.990397	0.938864	-	-	-	-	-	0.972783
167	-	0.662892	-	0.92676	-	-	-	0.936135	1.01648	0.891923	1.00614	-	-	0.862604	1.09179	1.06258	0.870432	0.971244	-	-	-	1.03135	-	-	0.98251	0.947141	0.107014	13	0.0296802		0.950148	-	0.96817	-	0.900773	0.988384	0.941395	-	-	-	-	0.987317	0.933827	-	-	-	-	-	0.973329
168	-	0.684221	-	0.921295	-	-	-	0.926006	1.00613	0.891395	1.0104	-	-	0.862848	1.06614	1.07109	0.85929	0.978254	-	-	-	1.01546	-	-	0.979877	0.944031	0.100674	13	0.027922		0.981891	-	0.961223	-	0.901195	0.962277	0.959259	-	-	-	-	0.984871	0.925634	-	-	-	-	-	0.962467
169	-	0.710934	-	0.920216	-	-	-	0.917138	0.993687	0.894587	1.01804	-	-	0.863838	1.03731	1.07799	0.84612	0.986247	-	-	-	0.999375	-	-	0.975587	0.941621	0.0938251	13	0.0260224		0.992104	-	0.968344	-	0.892615	0.917541	0.972631	-	-	-	-	0.982771	0.918902	-	-	-	-	-	0.948499
170	-	0.720556	-	0.907848	-	-	-	0.911491	0.98027	0.904111	1.02327	-	-	0.866394	1.00347	1.07303	0.847154	0.999558	-	-	-	0.975091	-	-	0.973429	0.937359	0.0883232	13	0.0244965		0.983882	-	0.972354	-	0.872307	0.872951	0.977572	-	-	-	-	0.981236	0.91517	-	-	-	-	-	0.925791
171	-	0.752432	-	0.889818	-	-	-	0.911037	0.964713	0.913686	1.03669	-	-	0.886813	0.974492	1.06619	0.850424	1.01371	-	-	-	0.949515	-	-	0.971608	0.93701	0.0801748	13	0.0222365		0.980837	-	0.967906	-	0.85537	0.844144	0.965198	-	-	-	-	0.979629	0.910338	-	-	-	-	-	0.901707
172	-	0.733004	-	0.889236	-	-	-	0.909226	0.950971	0.921537	1.05221	-	-	0.910447	0.949238	1.04982	0.859854	1.03032	-	-	-	0.927075	-	-	0.964178	0.934393	0.0819785	13	0.0227367		0.978486	-	0.965852	-	0.840374	0.833861	0.97444	-	-	-	-	0.977919	0.905094	-	-	-	-	-	0.893449
173	-	0.714616	-	0.898253	-	-	-	0.908609	0.940556	0.930913	1.06561	-	-	0.922855	0.9346	1.03273	0.869593	1.04705	-	-	-	0.905145	-	-	0.956461	0.932845	0.0857295	13	0.0237771		0.964754	-	0.965018	-	0.843486	0.85799	0.984844	-	-	-	-	0.975827	0.899516	-	-	-	-	-	0.88617
174	-	0.658045	-	0.906632	-	-	-	0.912996	0.933912	0.938912	1.07462	-	-	0.926566	0.924399	1.0094	0.875909	1.06164	-	-	-	0.898777	-	-	0.951604	0.928724	0.0975966	13	0.0270684		0.949853	-	0.959597	-	0.859881	0.885169	0.981301	-	-	-	-	0.975581	0.901859	-	-	-	-	-	0.879135
175	-	0.629764	-	0.909643	-	-	-	0.927514	0.930579	0.93752	1.07833	-	-	0.924005	0.917397	0.985911	0.881612	1.07549	-	-	-	0.894349	-	-	0.94758	0.92613	0.104085	13	0.0288679		0.945413	-	0.958293	-	0.889922	0.919631	0.973018	-	-	-	-	0.976666	0.909914	-	-	-	-	-	0.871001
176	-	0.633922	-	0.913648	-	-	-	0.946265	0.934223	0.923115	1.07571	-	-	0.920675	0.919483	0.960942	0.881665	1.08252	-	-	-	0.907775	-	-	0.951203	0.927011	0.102684	13	0.0284794		0.955383	-	0.967949	-	0.912127	0.957253	0.951272	-	-	-	-	0.977861	0.921566	-	-	-	-	-	0.852756
177	-	0.657003	-	0.916914	-	-	-	0.961899	0.935774	0.915346	1.07249	-	-	0.919884	0.923174	0.938702	0.88105	1.0877	-	-	-	0.92374	-	-	0.955203	0.929914	0.0978351	13	0.0271346		0.978634	-	0.986484	-	0.908787	0.965837	0.930543	-	-	-	-	0.978607	0.932433	-	-	-	-	-	0.834368
178	-	0.696394	-	0.913152	-	-	-	0.974473	0.934746	0.908028	1.06287	-	-	0.922927	0.929146	0.929244	0.877309	1.08422	-	-	-	0.951598	-	-	0.960961	0.934236	0.0889244	13	0.0246632		0.994156	-	1.00844	-	0.876998	0.959332	0.910587	-	-	-	-	0.978677	0.942062	-	-	-	-	-	0.815307
179	-	0.735356	-	0.918669	-	-	-	0.984731	0.934897	0.896787	1.04771	-	-	0.913308	0.934028	0.921199	0.875712	1.07979	-	-	-	0.977315	-	-	0.965832	0.937333	0.0806567	13	0.0223702		1.00711	-	1.02993	-	0.850538	0.956375	0.891328	-	-	-	-	0.980749	0.954122	-	-	-	-	-	0.799319
180	-	0.773844	-	0.925802	-	-	-	0.994305	0.946144	0.878927	1.03655	-	-	0.899427	0.941275	0.917301	0.880412	1.07252	-	-	-	0.996741	-	-	0.968098	0.940873	0.0739664	13	0.0205146		0.994165	-	1.03911	-	0.836779	0.970122	0.886229	-	-	-	-	0.983301	0.964209	-	-	-	-	-	0.792357
181	-	0.79769	-	0.926034	-	-	-	0.997293	0.969527	0.88207	1.02994	-	-	0.881031	0.957989	0.917162	0.882384	1.06422	-	-	-	1.01387	-	-	0.969626	0.945295	0.0707593	13	0.0196251		0.95278	-	1.02662	-	0.821012	0.999217	0.902174	-	-	-	-	0.985873	0.965091	-	-	-	-	-	0.787119
182	-	0.830506	-	0.92958	-	-	-	0.993606	0.986532	0.894908	1.01792	-	-	0.862697	0.976812	0.924584	0.878869	1.05385	-	-	-	1.02638	-	-	0.96967	0.949685	0.0660004	13	0.0183052		0.928212	-	1.00254	-	0.815298	1.03621	0.933268	-	-	-	-	0.987872	0.962988	-	-	-	-	-	0.785349
183	-	0.842382	-	0.931054	-	-	-	0.987842	0.997721	0.910296	1.00424	-	-	0.844771	0.996911	0.929656	0.871526	1.04587	-	-	-	1.03675	-	-	0.970936	0.951535	0.0662963	13	0.0183873		0.924269	-	0.986859	-	0.81781	1.06803	0.944555	-	-	-	-	0.989418	0.958928	-	-	-	-	-	0.788541
184	-	0.868304	-	0.921902	-	-	-	0.982649	1.00456	0.923936	0.992595	-	-	0.837026	1.01746	0.931345	0.858676	1.04134	-	-	-	1.04406	-	-	0.97396	0.953677	0.0665578	13	0.0184598		0.934844	-	0.971725	-	0.832942	1.08094	0.938656	-	-	-	-	0.987939	0.950054	-	-	-	-	-	0.798872
185	-	0.873847	-	0.90657	-	-	-	0.976558	1.00838	0.936412	0.986094	-	-	0.831125	1.03879	0.934629	0.85155	1.04332	-	-	-	1.04312	-	-	0.975659	0.954312	0.0696295	13	0.0193118		0.947766	-	0.947427	-	0.842344	1.08288	0.930215	-	-	-	-	0.986479	0.942083	-	-	-	-	-	0.805051
186	-	0.878057	-	0.892239	-	-	-	0.964925	0.996793	0.947695	0.973246	-	-	0.827532	1.06111	0.939586	0.850429	1.05214	-	-	-	1.03353	-	-	0.975968	0.953327	0.0716706	13	0.0198778		0.949207	-	0.927079	-	0.854736	1.08069	0.904446	-	-	-	-	0.985043	0.935242	-	-	-	-	-	0.806874
187	-	0.90409	-	0.87748	-	-	-	0.95579	0.988441	0.962179	0.965173	-	-	0.828953	1.07933	0.944816	0.842365	1.0653	-	-	-	1.02125	-	-	0.974897	0.95462	0.0738815	13	0.020491		0.958852	-	0.915663	-	0.872095	1.0579	0.883169	-	-	-	-	0.982213	0.928338	-	-	-	-	-	0.810179
188	-	0.8926	-	0.866914	-	-	-	0.947586	0.98539	0.971068	0.964671	-	-	0.834424	1.09664	0.950256	0.828977	1.0818	-	-	-	1.00691	-	-	0.972766	0.953846	0.0796907	13	0.0221022		0.973981	-	0.911905	-	0.88502	1.01638	0.871146	-	-	-	-	0.977837	0.921051	-	-	-	-	-	0.814619
189	-	0.898008	-	0.858326	-	-	-	0.938162	0.985928	0.965674	0.971115	-	-	0.848869	1.11339	0.955	0.812792	1.10115	-	-	-	0.997347	-	-	0.969897	0.95505	0.0851045	13	0.0236037		0.984512	-	0.913831	-	0.910462	0.983579	0.860421	-	-	-	-	0.969785	0.912715	-	-	-	-	-	0.824918
190	-	0.888686	-	0.8531	-	-	-	0.926138	0.981511	0.938562	0.976373	-	-	0.867715	1.13004	0.959359	0.795061	1.12207	-	-	-	0.990434	-	-	0.966621	0.953513	0.0920599	13	0.0255328		0.988167	-	0.915459	-	0.93031	0.964092	0.861055	-	-	-	-	0.95984	0.91134	-	-	-	-	-	0.838455
191	-	0.928352	-	0.854048	-	-	-	0.918109	0.978868	0.90458	0.985112	-	-	0.887513	1.14571	0.963262	0.783802	1.14647	-	-	-	0.970579	-	-	0.96265	0.956081	0.0974792	13	0.0270359		0.972347	-	0.91584	-	0.942423	0.937194	0.865522	-	-	-	-	0.949099	0.912628	-	-	-	-	-	0.851893
192	-	0.966241	-	0.855168	-	-	-	0.914548	0.975926	0.8684	0.995877	-	-	0.893446	1.15071	0.966991	0.775034	1.1722	-	-	-	0.945742	-	-	0.958413	0.956823	0.104951	13	0.0291083		0.938377	-	0.920865	-	0.955784	0.899399	0.88133	-	-	-	-	0.939867	0.905278	-	-	-	-	-	0.865294
193	-	1.00248	-	0.856991	-	-	-	0.914828	0.974455	0.836733	1.01013	-	-	0.895124	1.1479	0.96541	0.766405	1.19066	-	-	-	0.930439	-	-	0.954398	0.957381	0.112118	13	0.031096		0.904937	-	0.931052	-	0.968717	0.857286	0.896544	-	-	-	-	0.932301	0.894361	-	-	-	-	-	0.872988
194	-	1.02019	-	0.865506	-	-	-	0.918631	0.976949	0.817189	1.02867	-	-	0.892353	1.13691	0.962502	0.757809	1.2073	-	-	-	0.91752	-	-	0.950437	0.957844	0.117479	13	0.0325828		0.870978	-	0.93407	-	0.974959	0.822488	0.89129	-	-	-	-	0.926474	0.879716	-	-	-	-	-	0.879257
195	-	1.04343	-	0.874371	-	-	-	0.929882	0.98711	0.82258	1.04714	-	-	0.894231	1.12154	0.969065	0.761521	1.21875	-	-	-	0.921219	-	-	0.946586	0.964418	0.117896	13	0.0326984		0.831767	-	0.932128	-	0.974756	0.796419	0.888399	-	-	-	-	0.923601	0.87459	-	-	-	-	-	0.881907
196	-	1.05101	-	0.877068	-	-	-	0.944535	0.994956	0.839338	1.04696	-	-	0.895829	1.10463	0.976943	0.766943	1.22948	-	-	-	0.927227	-	-	0.942749	0.969051	0.115778	13	0.0321112		0.810858	-	0.940707	-	0.980061	0.761793	0.886721	-	-	-	-	0.922436	0.87467	-	-	-	-	-	0.884055
197	-	1.00141	-	0.878485	-	-	-	0.962983	1.00094	0.869267	1.04142	-	-	0.895607	1.08538	0.981748	0.777124	1.24313	-	-	-	0.942634	-	-	0.941447	0.970891	0.11023	13	0.0305723		0.799606	-	0.958327	-	0.976168	0.733164	0.902461	-	-	-	-	0.924369	0.88406	-	-	-	-	-	0.876166
198	-	0.967088	-	0.883808	-	-	-	0.983861	1.00462	0.91515	1.03134	-	-	0.887794	1.06219											0.966982	0.0620317	8	0.0219315		0.772613	-	0.971799	-	0.96497	0.716389	0.927625	-	-	-	-	0.925954	0.891494	-	-	-	-	-
199	-	0.95536	-	0.884678	-	-	-																			0.920019	0.0353408	2	0.0249897		0.742448	-	0.982032	-	0.958291	0.717126	0.928907	-	-	-	-			-	-	-	-	-
[truncated: 12 more columns]

## Sheet: Fig8r
	#1	#7	#43	#44	#45	#46	#47	#42	#21	#38	#39								#3	#4	#5	#6	#10	#16	#17	#37	#20	#23	#26	#27	#28
X	PKHD1L1-	PKHD1L1-	PKHD1L1-	PKHD1L1-	PKHD1L1-	PKHD1L1-	PKHD1L1-	PKHD1L1-	PKHD1L1-	PKHD1L1-	PKHD1L1-		AVERAGE	STDEV	Count	StErr		X	PKHD1L1+	PKHD1L1+	PKHD1L1+	PKHD1L1+	PKHD1L1+	PKHD1L1+	PKHD1L1+	PKHD1L1+	PKHD1L1+	PKHD1L1+	PKHD1L1+	PKHD1L1+	PKHD1L1+		AVERAGE	STDEV	Count	StErr		PKHD1L1+	PKHD1L1-	Coat	StErr	StErr
	-	-	-	-	-	-	-	-	-	-	-							0	+	+	+	+	+	+	+	+	+	+	+	+	+
0	0.00420386	0.00630762	-0.00631655	-0.00198363	-0.0267402	-0.038607	0.00587476	0.0130343	0	0	0		-0.00402062	0.0145646	11	0.00439141		0	-0.0202647	-0.0200586	0.0275506	0.0479693	-0.0537812	0.0057001	-0.0321936	-0.0174466	-0.291264						-0.0393099	0.093729	9	0.031243		-0.0393099	-0.00402062	-0.0352892	0.031243	0.00439141
1	0.0159628	0.0137787	-0.00252801	0.00394514	-0.0121668	-0.0310963	-0.00327708	0.0185019	0	0	0		0.000283671	0.013259	11	0.00399773		1	-0.0148099	-0.0173029	0.0288761	0.0171509	-0.0437192	-0.00387068	-0.00556481	-0.0227208	-0.264497						-0.0362732	0.083158	9	0.0277193		-0.0362732	0.000283671	-0.0365568	0.0277193	0.00399773
2	0.00936569	0.00430507	-0.0123878	0.0103541	-0.0102326	-0.0236532	-0.0095009	0.017547	-0.0183412	0.00298462	-0.0124057		-0.00381499	0.0126792	11	0.00382291		2	-0.00937886	-0.01725	0.0159933	0.024937	-0.0513105	-0.0194077	-0.0110552	-0.0205159	-0.25149	-0.0562547	-0.299493	-0.0358733	0.0278836		-0.0540935	0.0980379	13	0.0271908		-0.0540935	-0.00381499	-0.0502785	0.0271908	0.00382291
3	-0.00798707	-0.00480672	-0.0123677	0.0049692	-0.0134863	-0.0179161	-0.00764843	0.0157075	-0.0132306	0.0049583	-0.00449776		-0.0051187	0.00955508	11	0.00288096		3	-0.00759489	-0.0253895	-0.0106883	0.0192814	-0.0536769	-0.0324623	-0.0294319	-0.0108249	-0.234606	-0.0455245	-0.262029	-0.0327461	0.0194184		-0.0543288	0.0854655	13	0.0237039		-0.0543288	-0.0051187	-0.0492101	0.0237039	0.00288096
4	-0.0214154	0.00619551	-0.0116434	0.00559175	-0.00488098	-0.0163408	-0.0110316	0.0143785	-0.01032	0.00643089	0.00300933		-0.00363875	0.0108477	11	0.0032707		4	-0.0106308	-0.0247568	-0.0200363	0.0040286	-0.0644472	-0.0347713	-0.0489092	0.000939157	-0.208965	-0.0407485	-0.223621	-0.0297404	0.0106354		-0.0531556	0.0725884	13	0.0201324		-0.0531556	-0.00363875	-0.0495169	0.0201324	0.0032707
5	-0.0237472	0.0102317	-0.00896116	0.00906866	0.00168377	-0.0119945	-0.0185223	0.00973381	-0.00781915	0.00519247	0.00834775		-0.00243511	0.0117095	11	0.00353056		5	-0.0108167	-0.0221413	-0.0198968	0.0139262	-0.0607486	-0.0167435	-0.0660064	0.00168363	-0.185338	-0.0372663	-0.18011	-0.0273917	0.000132816		-0.0469782	0.0618721	13	0.0171602		-0.0469782	-0.00243511	-0.0445431	0.0171602	0.00353056
6	-0.0225582	0.00726151	-0.00469556	0.00727384	0.0140499	-0.0103446	-0.0231807	-0.00904712	-0.00504684	0.00361298	0.0121829		-0.00277198	0.0122941	11	0.0037068		6	-0.00825905	-0.01724	-0.0166392	0.00857937	-0.0635123	-0.0175835	-0.0497164	0.0262189	-0.144024	-0.0336785	-0.134509	-0.0244357	-0.00842486		-0.0371712	0.0487491	13	0.0135206		-0.0371712	-0.00277198	-0.0343992	0.0135206	0.0037068
7	-0.00709434	0.00890358	-0.00887889	0.00681586	0.0104354	-0.0126298	-0.0248595	-0.0141064	-0.00282091	0.000916961	0.0110973		-0.00292917	0.011192	11	0.0033745		7	-0.00818585	-0.00272209	-0.000330972	0.00111785	-0.0618229	-0.0150097	-0.0447105	0.0618806	-0.104355	-0.0133253	-0.0820686	-0.0194914	-0.0106159		-0.0230492	0.0405163	13	0.0112372		-0.0230492	-0.00292917	-0.0201201	0.0112372	0.0033745
8	-0.0100385	0.00695202	-0.0215024	0.00516232	0.00536463	-0.0122368	-0.0228976	-0.0103012	-0.000927872	-0.00186905	0.00903699		-0.00484159	0.010767	11	0.00324637		8	-0.0110885	0.00826672	0.0210264	-0.00751383	-0.0489405	-0.00878419	-0.0332831	0.0883687	-0.0676917	0.0155983	-0.0352784	-0.0142807	-0.0154685		-0.00838997	0.0368752	13	0.0102273		-0.00838997	-0.00484159	-0.00354837	0.0102273	0.00324637
9	-0.0168287	0.00313571	-0.0235078	-0.00204811	0.0130472	-0.00763688	-0.0204209	-0.00350443	0.000536613	-0.0048535	0.00482745		-0.00520485	0.0106892	11	0.00322291		9	-0.012508	0.0152862	0.0300858	-0.0135899	-0.0397811	-0.00486088	-0.0126451	0.0942279	-0.0338608	0.02277	-0.00094893	-0.0084827	-0.0261904		0.000730923	0.0334455	13	0.0092761		0.000730923	-0.00520485	0.00593577	0.0092761	0.00322291
10	-0.0225802	-0.00201455	-0.0196773	-0.00762601	0.0192585	-0.00182352	-0.0214364	0.000627411	0.00249211	-0.00599814	0.00023314		-0.00532226	0.0117707	11	0.00354901		10	-0.0158533	0.0152363	0.0312364	-0.0167921	-0.0279475	-0.0213608	-0.0149579	0.0830762	-0.00132576	0.0245418	0.0271175	-0.00203753	-0.0311078		0.00383273	0.0306647	13	0.00850485		0.00383273	-0.00532226	0.009155	0.00850485	0.00354901
11	-0.0160717	-0.00699189	-0.014071	-0.00874048	0.0153478	0.00634299	-0.0197309	0.0114878	0.00503812	-0.00426511	-0.00496299		-0.00332885	0.010975	11	0.00330908		11	-0.0189531	0.0113962	0.0317365	-0.00210322	-0.0148323	-0.0331651	0.028035	0.0549366	0.0222339	0.0198192	0.0453877	0.00541982	-0.0269462		0.00945885	0.0265507	13	0.00736383		0.00945885	-0.00332885	0.0127877	0.00736383	0.00330908
12	-0.00587757	-0.00495678	-0.00796579	-0.00238667	0.00786287	0.0145365	-0.0213228	0.0140675	0.00559436	-0.00312272	-0.00834197		-0.00108301	0.0102323	11	0.00308515		12	-0.0149149	0.00543746	0.033239	0.0198192	-0.0148648	-0.0353837	0.0483199	0.0350242	0.0522337	0.0225551	0.0679566	0.0143393	-0.0240538		0.0161313	0.0304336	13	0.00844077		0.0161313	-0.00108301	0.0172143	0.00844077	0.00308515
13	0.0107361	-0.00248696	-0.00546128	-0.00254605	0.00434474	0.0158201	-0.0261495	0.00970606	0.00618531	-0.00265172	-0.00965529		-0.000196219	0.0110495	11	0.00333155		13	-0.0104906	-0.00493481	0.0208901	0.028033	-0.00381702	-0.0206229	0.0429847	0.014011	0.0852878	0.0275344	0.095412	0.0249208	-0.022604		0.0212773	0.0353256	13	0.00979757		0.0212773	-0.000196219	0.0214735	0.00979757	0.00333155
14	0.0141935	-0.00275761	0.00158764	-0.00406305	0.0141828	0.00734974	-0.0166118	0.00155484	0.00771458	-0.00139016	-0.00927705		0.00113486	0.00902005	11	0.00271965		14	-0.00806997	-0.00668116	0.0149486	0.0158062	-0.00260038	0.00937064	0.0235109	-0.0146295	0.118845	0.0353487	0.13429	0.0308838	-0.0204483		0.0254288	0.0462582	13	0.0128297		0.0254288	0.00113486	0.0242939	0.0128297	0.00271965
15	0.00949805	0.0123364	0.00550649	-0.00912392	0.00157435	-0.00342692	-0.00306246	-0.00698127	0.00806537	0.00052876	-0.00749228		0.000674774	0.00703731	11	0.00212183		15	-0.00833884	-0.0162954	0.00876616	0.00830843	0.0105887	0.0245449	0.0268604	-0.0390387	0.159091	0.0344173	0.182665	0.0330065	-0.0177057		0.0312977	0.0632278	13	0.0175362		0.0312977	0.000674774	0.0306229	0.0175362	0.00212183
16	0.00236515	0.0130213	0.00923202	-0.0116884	-0.00486763	-0.00725813	0.008783	-0.00582879	0.00803077	0.00134715	-0.00108269		0.0010958	0.0076203	11	0.00229761		16	-0.000931657	-0.0161739	-0.00303127	0.0226752	0.0230879	0.0257226	0.036386	-0.0539068	0.191662	0.0299278	0.234792	0.0328003	-0.0108792		0.0393947	0.0784398	13	0.0217553		0.0393947	0.0010958	0.0382989	0.0217553	0.00229761
17	-0.0104887	-0.00378277	0.0118017	-0.00916635	-0.00796875	-0.00173218	0.0235235	-0.00682891	0.00968134	0.00150241	0.00811363		0.00133226	0.0102532	11	0.00309145		17	0.0130419	-0.00251229	-0.020347	0.00711687	0.0413652	0.0280726	0.0501418	-0.068246	0.220032	0.0308857	0.289179	0.0311908	-0.00159198		0.0475638	0.0940008	13	0.0260711		0.0475638	0.00133226	0.0462315	0.0260711	0.00309145
18	0.00199779	0.00343119	0.0216647	-0.0128874	0.00467296	0.0066183	0.0294681	-0.011724	0.0122424	-0.000793644	0.0156072		0.0063907	0.0123123	11	0.00371229		18	0.0161564	0.0105064	-0.0251943	-0.0242351	0.0615853	0.0370318	0.0497612	-0.0767136	0.251877	0.0297963	0.336057	0.0345315	0.00581663		0.0543829	0.10925	13	0.0303005		0.0543829	0.0063907	0.0479922	0.0303005	0.00371229
19	0.0270356	0.00524098	0.0304713	-0.0111464	0.00568556	0.0177909	0.0330442	-0.0202265	0.0157176	-0.00413029	0.022378		0.0110783	0.016722	11	0.00504187		19	0.0201016	0.00866604	-0.0228599	-0.0418015	0.0774509	0.0537554	0.0238097	-0.0723724	0.29298	0.0266514	0.379748	0.0399736	0.0124278		0.0614255	0.124314	13	0.0344784		0.0614255	0.0110783	0.0503472	0.0344784	0.00504187
20	0.0414366	-0.00839275	0.0304685	-0.00636005	-0.00786476	0.0246924	0.0257543	-0.0311563	0.020195	-0.00689033	0.0244683		0.00966825	0.0215059	11	0.00648429		20	0.0275953	0.0159513	-0.0336354	-0.0509854	0.0936068	0.066511	0.00916872	-0.04977	0.336141	0.0246769	0.417135	0.0485055	0.0123381		0.0705569	0.137528	13	0.0381435		0.0705569	0.00966825	0.0608886	0.0381435	0.00648429
21	0.0436577	-0.0162247	0.0240582	0.0081977	-0.016148	0.0269247	0.0343786	-0.033269	0.0248995	-0.00948774	0.0252384		0.0102023	0.0239159	11	0.00721091		21	0.0391078	0.0300448	-0.0407353	-0.043425	0.105436	0.092441	0.0225428	-0.0136068	0.382681	0.0257886	0.452745	0.0579088	0.0103585		0.0862528	0.148108	13	0.0410777		0.0862528	0.0102023	0.0760505	0.0410777	0.00721091
22	0.0478576	-0.0263082	0.0184093	0.0143581	-0.00970863	0.0341405	0.0431407	-0.0272454	0.0298744	-0.00877678	0.0413174		0.0142781	0.0266713	11	0.00804169		22	0.0447998	0.0392992	-0.0379158	-0.0227903	0.115268	0.110478	0.0255469	0.022561	0.429192	0.0332945	0.480487	0.0710395	0.0250367		0.102792	0.156071	13	0.0432864		0.102792	0.0142781	0.0885139	0.0432864	0.00804169
23	0.0504457	-0.0369704	0.00942747	0.0252414	-0.00775448	0.039951	0.0448912	-0.0184844	0.0328232	-0.00751829	0.05993		0.0174529	0.0301896	11	0.0091025		23	0.0446168	0.0553539	-0.00862738	-0.0160328	0.127616	0.122594	0.0178331	0.0552175	0.477971	0.0438302	0.506927	0.0847871	0.0424719		0.119581	0.164204	13	0.0455419		0.119581	0.0174529	0.102128	0.0455419	0.0091025
24	0.0556033	-0.0448446	0.00996787	0.0327793	-0.00515293	0.0419852	0.0463184	-0.0122701	0.0346946	-0.00363099	0.0761865		0.0210579	0.0337172	11	0.0101661		24	0.0410297	0.0708194	0.014029	-0.00715091	0.151833	0.137568	0.00940449	0.083456	0.531329	0.0546704	0.522463	0.09921	0.0507286		0.135338	0.172883	13	0.047949		0.135338	0.0210579	0.11428	0.047949	0.0101661
25	0.0622423	-0.0553086	0.0160609	0.0350835	0.00471449	0.046437	0.041737	0.00429945	0.0345628	0.00052275	0.0921199		0.0256792	0.036666	11	0.0110552		25	0.046752	0.0951578	0.0174523	0.00580613	0.172651	0.165197	0.0048918	0.105268	0.577026	0.0601348	0.537101	0.113847	0.0582251		0.150732	0.180986	13	0.0501965		0.150732	0.0256792	0.125052	0.0501965	0.0110552
26	0.0526193	-0.0546318	0.0178316	0.0319091	0.0164583	0.0437529	0.0553334	0.01182	0.035137	0.0107816	0.096646		0.0288779	0.035668	11	0.0107543		26	0.0586195	0.123108	0.0246226	0.010898	0.189201	0.173602	0.00997591	0.115777	0.622504	0.0640684	0.54099	0.140286	0.0563801		0.163849	0.187473	13	0.0519955		0.163849	0.0288779	0.134971	0.0519955	0.0107543
27	0.0377345	-0.0388426	0.0200103	0.0193022	0.0267531	0.0447564	0.0488647	0.0167464	0.036303	0.0205544	0.101272		0.0303141	0.0315952	11	0.00952631		27	0.0646018	0.142568	0.0337555	0.0147363	0.2064	0.177389	0.0120639	0.119926	0.670037	0.066719	0.54589	0.167021	0.0549403		0.175081	0.195777	13	0.0542987		0.175081	0.0303141	0.144767	0.0542987	0.00952631
28	0.0249243	-0.0314315	0.0213434	0.00364104	0.0436561	0.0397356	0.047644	0.0192052	0.0383703	0.02553	0.106889		0.0308644	0.0320117	11	0.0096519		28	0.0713536	0.170904	0.0292324	0.0237884	0.222876	0.188001	0.0126143	0.121333	0.719832	0.0679196	0.560763	0.196677	0.057499		0.187907	0.206773	13	0.0573484		0.187907	0.0308644	0.157043	0.0573484	0.0096519
29	0.0120265	-0.0377362	0.0186033	-0.0158961	0.0573323	0.0342257	0.053687	0.0173148	0.0398918	0.0307932	0.112064		0.0293006	0.0374919	11	0.0113042		29	0.0719554	0.202706	0.0199285	0.0388887	0.238302	0.213972	0.0186906	0.123301	0.770469	0.0740455	0.575631	0.225821	0.0602276		0.202611	0.217983	13	0.0604576		0.202611	0.0293006	0.17331	0.0604576	0.0113042
30	0.0163827	-0.0435526	0.0165148	-0.0199158	0.0607154	0.0339595	0.0557597	0.0211016	0.040373	0.0374603	0.115078		0.0303524	0.0397388	11	0.0119817		30	0.0795198	0.219335	0.0136362	0.0497185	0.244786	0.214712	0.0214371	0.12258	0.808141	0.0889778	0.590476	0.252471	0.0637855		0.213044	0.226348	13	0.0627776		0.213044	0.0303524	0.182692	0.0627776	0.0119817
31	0.0305182	-0.0387908	0.0161488	-0.0150667	0.0515646	0.0403448	0.0500398	0.0210828	0.0420083	0.0445677	0.116345		0.0326148	0.0378336	11	0.0114073		31	0.0869865	0.23316	0.0202113	0.0559674	0.251628	0.209073	0.0334526	0.136292	0.827923	0.110353	0.604173	0.278037	0.0691365		0.224338	0.229159	13	0.0635573		0.224338	0.0326148	0.191723	0.0635573	0.0114073
32	0.050603	-0.0461462	0.0154686	-0.00767441	0.0403729	0.0417422	0.0418293	0.0215435	0.0432842	0.0530103	0.112317		0.0333045	0.0377456	11	0.0113807		32	0.0969157	0.25296	0.0192834	0.0582347	0.27545	0.206458	0.0380041	0.144567	0.842549	0.130807	0.614385	0.300317	0.079925		0.235374	0.231853	13	0.0643044		0.235374	0.0333045	0.202069	0.0643044	0.0113807
33	0.0693527	-0.048872	0.0150992	-0.0126388	0.0145952	0.0438353	0.0420572	0.0243894	0.041361	0.0611216	0.108694		0.0326359	0.0400331	11	0.0120704		33	0.107975	0.260038	0.012581	0.0720897	0.299067	0.203216	0.0298585	0.150922	0.854964	0.138349	0.631944	0.320405	0.0899626		0.243952	0.236251	13	0.0655242		0.243952	0.0326359	0.211316	0.0655242	0.0120704
34	0.0870256	-0.0393718	0.022124	-0.00389143	-0.00272685	0.0488152	0.0449689	0.0299975	0.0382339	0.0685477	0.105913		0.0363305	0.0402265	11	0.0121287		34	0.116371	0.249052	0.0301985	0.107556	0.32426	0.186352	0.0118649	0.175705	0.861888	0.145932	0.664691	0.335963	0.0984478		0.254483	0.23948	13	0.0664197		0.254483	0.0363305	0.218153	0.0664197	0.0121287
35	0.119592	-0.031683	0.0284021	0.00468451	0.0075301	0.0559296	0.0501525	0.034809	0.0342668	0.0755538	0.103709		0.0439042	0.0420835	11	0.0126886		35	0.129941	0.24599	0.0424823	0.101982	0.353966	0.176517	0.0191331	0.232285	0.874832	0.153542	0.701176	0.353169	0.109217		0.268787	0.244694	13	0.067866		0.268787	0.0439042	0.224883	0.067866	0.0126886
36	0.142448	-0.0286844	0.0368228	0.0109785	0.0183049	0.0594717	0.049532	0.0363575	0.0327065	0.0819405	0.102357		0.0492941	0.0444869	11	0.0134133		36	0.141625	0.251648	0.0498104	0.100825	0.384017	0.167362	0.0315902	0.286755	0.878507	0.161363	0.743176	0.372807	0.123354		0.284065	0.249624	13	0.0692332		0.284065	0.0492941	0.234771	0.0692332	0.0134133
37	0.154462	-0.0367838	0.0468084	0.0186584	0.00682021	0.0637743	0.0444792	0.0349808	0.0304189	0.0871167	0.102671		0.0503096	0.0488791	11	0.0147376		37	0.150243	0.268624	0.06229	0.121043	0.410587	0.170819	0.0345357	0.345543	0.876577	0.169044	0.782924	0.395641	0.141458		0.302256	0.252743	13	0.0700984		0.302256	0.0503096	0.251946	0.0700984	0.0147376
38	0.149683	-0.0442289	0.0565352	0.0312979	0.0054317	0.0705773	0.0418577	0.0331322	0.0270645	0.0909921	0.104773		0.0515559	0.0496795	11	0.0149789		38	0.160936	0.287984	0.0820037	0.11726	0.434902	0.191147	0.025484	0.409764	0.874254	0.176518	0.820249	0.421909	0.163825		0.32048	0.257425	13	0.071397		0.32048	0.0515559	0.268924	0.071397	0.0149789
39	0.142096	-0.0451009	0.0631941	0.045549	0.0140727	0.0777855	0.0497936	0.0360917	0.0249075	0.0950559	0.106017		0.0554056	0.0481023	11	0.0145034		39	0.166705	0.315222	0.0868861	0.117893	0.451348	0.224629	0.0156589	0.474582	0.879296	0.185469	0.859949	0.448254	0.187676		0.339505	0.265018	13	0.0735027		0.339505	0.0554056	0.2841	0.0735027	0.0145034
40	0.129117	-0.034144	0.0653571	0.0526157	0.010711	0.0882155	0.0591003	0.0442383	0.0237525	0.0992677	0.106587		0.0586198	0.0449277	11	0.0135462		40	0.176406	0.338551	0.0871652	0.113046	0.471713	0.247717	0.0329271	0.516574	0.906972	0.197605	0.901514	0.474661	0.212694		0.359811	0.274535	13	0.0761423		0.359811	0.0586198	0.301191	0.0761423	0.0135462
41	0.116014	-0.0185418	0.0625583	0.0602181	0.0180026	0.0961819	0.0637666	0.044733	0.0251186	0.107046	0.111933		0.0624573	0.0412243	11	0.0124296		41	0.189825	0.365927	0.0981952	0.106178	0.49457	0.255211	0.0480846	0.551571	0.926146	0.219568	0.943971	0.498461	0.241391		0.379931	0.282078	13	0.0782343		0.379931	0.0624573	0.317473	0.0782343	0.0124296
42	0.0879857	-0.0165878	0.061696	0.0680219	0.0284807	0.09795	0.0785556	0.0456255	0.0249239	0.116849	0.11999		0.0648628	0.039888	11	0.0120267		42	0.203549	0.389634	0.110225	0.106166	0.526462	0.260833	0.059093	0.590755	0.940289	0.246378	0.986935	0.520783	0.272177		0.401022	0.289282	13	0.0802323		0.401022	0.0648628	0.336159	0.0802323	0.0120267
43	0.0694781	-0.00438305	0.0670435	0.0696959	0.025921	0.103173	0.0818438	0.0506868	0.0238214	0.128789	0.125964		0.0674576	0.040168	11	0.0121111		43	0.214374	0.406275	0.115341	0.127707	0.55761	0.273284	0.0631833	0.637551	0.956674	0.276181	1.02766	0.543594	0.30299		0.423263	0.296467	13	0.0822253		0.423263	0.0674576	0.355806	0.0822253	0.0121111
44	0.0816553	0.0105379	0.0733894	0.0617515	0.0164803	0.114509	0.0865066	0.05523	0.0225674	0.141577	0.131113		0.0723016	0.0427857	11	0.0129004		44	0.224483	0.426242	0.115313	0.15578	0.601185	0.292486	0.0534215	0.682162	0.988986	0.310279	1.06749	0.5666	0.333814		0.447557	0.307243	13	0.0852139		0.447557	0.0723016	0.375255	0.0852139	0.0129004
45	0.0994364	-0.000101251	0.0783824	0.0594252	0.00888709	0.12226	0.099794	0.0686396	0.0215647	0.148374	0.134742		0.0764913	0.0481802	11	0.0145269		45	0.237838	0.439301	0.119372	0.191329	0.633798	0.338948	0.0707026	0.727031	1.03087	0.347386	1.10391	0.596137	0.372828		0.47765	0.313908	13	0.0870624		0.47765	0.0764913	0.401159	0.0870624	0.0145269
46	0.110709	-0.0204341	0.0858175	0.0642708	0.00943508	0.130817	0.1008	0.0728514	0.0208666	0.153616	0.137977		0.0787933	0.0536133	11	0.016165		46	0.260126	0.457163	0.125119	0.248212	0.667512	0.383813	0.0710979	0.786127	1.07976	0.38814	1.13946	0.627369	0.413967		0.511374	0.322273	13	0.0893823		0.511374	0.0787933	0.432581	0.0893823	0.016165
47	0.120129	-0.0311846	0.0974016	0.0619689	0.0126404	0.13907	0.105077	0.0723667	0.0220288	0.150664	0.146966		0.081557	0.0573076	11	0.0172789		47	0.287585	0.484075	0.130918	0.32415	0.705872	0.410659	0.0757743	0.8534	1.12653	0.434574	1.18085	0.664584	0.452089		0.548543	0.3313	13	0.091886		0.548543	0.081557	0.466986	0.091886	0.0172789
48	0.128067	-0.0341469	0.106477	0.0565737	0.016181	0.152295	0.108419	0.0718297	0.0230725	0.146508	0.156798		0.0847341	0.0603619	11	0.0181998		48	0.309673	0.520579	0.136227	0.387252	0.748233	0.412764	0.099379	0.924393	1.16539	0.48299	1.2231	0.702677	0.489769		0.584802	0.340263	13	0.0943719		0.584802	0.0847341	0.500068	0.0943719	0.0181998
49	0.115375	-0.0359032	0.108539	0.0653711	0.0135935	0.167083	0.118913	0.0709578	0.022984	0.146125	0.166263		0.0872092	0.0630985	11	0.0190249		49	0.332631	0.583766	0.147711	0.456198	0.803681	0.404802	0.124947	1.00502	1.20045	0.534286	1.28142	0.738818	0.532499		0.626633	0.351929	13	0.0976075		0.626633	0.0872092	0.539424	0.0976075	0.0190249
50	0.0884423	-0.0352717	0.115586	0.0748554	0.0111946	0.179748	0.133048	0.0770497	0.0229994	0.146031	0.175553		0.0899305	0.065929	11	0.0198784		50	0.359476	0.644017	0.165252	0.54689	0.865404	0.408524	0.132531	1.06929	1.24499	0.584802	1.3407	0.774718	0.575407		0.670154	0.364745	13	0.101162		0.670154	0.0899305	0.580223	0.101162	0.0198784
51	0.0874815	-0.0328338	0.129092	0.085842	0.0240603	0.187996	0.134385	0.0885796	0.0229789	0.149123	0.179435		0.0960127	0.0661621	11	0.0199486		51	0.38905	0.711286	0.177731	0.638649	0.917013	0.434367	0.140444	1.11935	1.29574	0.634184	1.40358	0.805805	0.615241		0.714034	0.377241	13	0.104628		0.714034	0.0960127	0.618021	0.104628	0.0199486
52	0.100422	-0.0358874	0.13593	0.0951874	0.0280276	0.191716	0.136112	0.0975954	0.0220777	0.151853	0.183594		0.100603	0.0677066	11	0.0204143		52	0.412424	0.767862	0.212712	0.710756	0.975419	0.463637	0.150071	1.15525	1.34428	0.675649	1.4665	0.836101	0.654552		0.755786	0.38726	13	0.107407		0.755786	0.100603	0.655183	0.107407	0.0204143
53	0.102743	-0.0237091	0.138741	0.100575	0.0344362	0.201928	0.140246	0.0986811	0.0227835	0.151532	0.190086		0.105277	0.0671155	11	0.0202361		53	0.440821	0.82062	0.242777	0.755336	1.01374	0.477802	0.158955	1.17825	1.38325	0.716755	1.52986	0.85972	0.689447		0.789795	0.396103	13	0.109859		0.789795	0.105277	0.684518	0.109859	0.0202361
54	0.0898873	-0.0135965	0.152639	0.105919	0.043439	0.213913	0.14941	0.102712	0.0251155	0.152597	0.197082		0.110829	0.0680545	11	0.0205192		54	0.471582	0.864782	0.266052	0.795061	1.05174	0.480041	0.157936	1.19252	1.41331	0.757499	1.59107	0.881595	0.720587		0.818752	0.405859	13	0.112565		0.818752	0.110829	0.707923	0.112565	0.0205192
55	0.0824397	-0.0195783	0.170602	0.102722	0.0537093	0.219639	0.160462	0.112558	0.0279788	0.159806	0.206313		0.116059	0.072047	11	0.021723		55	0.502256	0.902563	0.297323	0.851087	1.08382	0.498854	0.175062	1.22477	1.44929	0.80317	1.64278	0.895735	0.735069		0.850905	0.412146	13	0.114309		0.850905	0.116059	0.734846	0.114309	0.021723
56	0.0819229	-0.0145999	0.183619	0.105107	0.0724966	0.229423	0.162935	0.122364	0.0315985	0.16904	0.215963		0.123625	0.0733605	11	0.022119		56	0.537045	0.927756	0.333518	0.90273	1.11726	0.519471	0.175587	1.26856	1.48801	0.847961	1.69357	0.909231	0.753164		0.882605	0.420802	13	0.116709		0.882605	0.123625	0.758981	0.116709	0.022119
57	0.0851859	-0.0161623	0.194263	0.108765	0.092389	0.241814	0.177638	0.1288	0.0367433	0.183975	0.226795		0.132746	0.0768922	11	0.0231839		57	0.575376	0.954104	0.376136	0.944842	1.15421	0.547301	0.176928	1.31646	1.54034	0.889725	1.74177	0.920914	0.781436		0.916887	0.429628	13	0.119157		0.916887	0.132746	0.784141	0.119157	0.0231839
58	0.106902	-0.0218013	0.202353	0.11634	0.101762	0.251365	0.194414	0.129312	0.0388591	0.199054	0.242432		0.141908	0.0813697	11	0.0245339		58	0.611911	0.977131	0.413078	0.982605	1.1986	0.591775	0.204474	1.36249	1.61669	0.923494	1.79396	0.932276	0.811233		0.955363	0.438277	13	0.121556		0.955363	0.141908	0.813455	0.121556	0.0245339
59	0.115992	-0.0201463	0.203143	0.128723	0.111709	0.268812	0.201012	0.122166	0.0401812	0.214411	0.267397		0.150309	0.0865145	11	0.0260851		59	0.653318	0.988663	0.448768	1.02668	1.2392	0.656671	0.236372	1.42088	1.69794	0.952342	1.85392	0.943018	0.843991		0.997058	0.447753	13	0.124184		0.997058	0.150309	0.846749	0.124184	0.0260851
60	0.111429	-0.0125191	0.201758	0.14646	0.129578	0.29104	0.209432	0.119251	0.0438573	0.231256	0.292847		0.160399	0.0916829	11	0.0276434		60	0.705408	0.988043	0.480808	1.05508	1.27254	0.725876	0.269684	1.4954	1.76993	0.968981	1.91286	0.954512	0.876571		1.03659	0.45697	13	0.126741		1.03659	0.160399	0.876192	0.126741	0.0276434
61	0.112022	0.00254496	0.199095	0.156937	0.135981	0.306302	0.223816	0.12048	0.0497939	0.250173	0.318974		0.170556	0.0956178	11	0.0288299		61	0.760417	0.988115	0.52765	1.10689	1.3053	0.804035	0.318499	1.57461	1.83564	0.985538	1.97039	0.967054	0.908902		1.081	0.462648	13	0.128316		1.081	0.170556	0.910448	0.128316	0.0288299
62	0.133034	0.0119522	0.196872	0.161436	0.137279	0.320069	0.234219	0.125251	0.0576407	0.268695	0.345975		0.181129	0.0994663	11	0.0299902		62	0.82256	0.977945	0.578333	1.16318	1.34346	0.891169	0.378144	1.66019	1.89601	1.00203	2.02213	0.984253	0.941725		1.12778	0.466389	13	0.129353		1.12778	0.181129	0.946649	0.129353	0.0299902
63	0.147316	0.0174809	0.198231	0.16839	0.147713	0.333169	0.246337	0.133515	0.0669726	0.286817	0.373865		0.19271	0.104012	11	0.0313609		63	0.890415	0.966904	0.622495	1.22482	1.37335	0.984025	0.438058	1.75898	1.95172	1.01548	2.06797	1.00618	0.975047		1.17503	0.471217	13	0.130692		1.17503	0.19271	0.982325	0.130692	0.0313609
64	0.154258	0.0167808	0.196232	0.184088	0.151664	0.351485	0.266945	0.162999	0.0762575	0.302868	0.401647		0.20593	0.110055	11	0.0331828		64	0.958762	0.959345	0.674491	1.28615	1.39946	1.06439	0.534405	1.8808	2.00595	1.02698	2.12435	1.02842	1.01229		1.22737	0.476624	13	0.132192		1.22737	0.20593	1.02144	0.132192	0.0331828
65	0.159234	0.02106	0.204049	0.19747	0.151711	0.37172	0.289399	0.192431	0.0853229	0.317382	0.429351		0.219921	0.116283	11	0.0350607		65	1.02451	0.946475	0.740993	1.32952	1.4336	1.11892	0.62661	2.00112	2.05553	1.0353	2.18855	1.0509	1.05244		1.27727	0.484921	13	0.134493		1.27727	0.219921	1.05735	0.134493	0.0350607
66	0.171294	0.0425497	0.217308	0.210152	0.154858	0.395148	0.312037	0.21946	0.0945707	0.330327	0.459002		0.236973	0.120308	11	0.0362742		66	1.09267	0.945703	0.800916	1.36189	1.46669	1.16122	0.725055	2.10911	2.10815	1.0431	2.24414	1.0703	1.08713		1.32431	0.492607	13	0.136625		1.32431	0.236973	1.08734	0.136625	0.0362742
67	0.183242	0.0516439	0.235071	0.220449	0.159035	0.421444	0.336305	0.24243	0.104104	0.342435	0.489691		0.253259	0.126935	11	0.0382722		67	1.14986	0.963636	0.856252	1.41896	1.48783	1.18303	0.834189	2.19905	2.1629	1.05054	2.29515	1.08808	1.1189		1.36988	0.498641	13	0.138298		1.36988	0.253259	1.11662	0.138298	0.0382722
68	0.188586	0.0575948	0.253987	0.241822	0.162329	0.437459	0.361789	0.260192	0.114702	0.354032	0.521667		0.26856	0.133295	11	0.04019		68	1.19869	0.996625	0.916115	1.45391	1.49548	1.16306	0.954107	2.26854	2.21318	1.0571	2.33183	1.10725	1.15421		1.40847	0.500083	13	0.138698		1.40847	0.26856	1.13991	0.138698	0.04019
69	0.193954	0.0637186	0.27005	0.253904	0.172843	0.450756	0.404123	0.278477	0.12724	0.365441	0.554119		0.284966	0.140297	11	0.0423012		69	1.23962	1.04007	0.975956	1.491	1.50576	1.14977	1.03887	2.31302	2.25341	1.06002	2.36322	1.12695	1.19083		1.44219	0.49985	13	0.138634		1.44219	0.284966	1.15723	0.138634	0.0423012
70	0.205158	0.0593597	0.2926	0.251029	0.197724	0.476871	0.441702	0.295897	0.141143	0.379041	0.585264		0.302344	0.148934	11	0.0449052		70	1.28179	1.10907	1.05959	1.51832	1.51482	1.15017	1.12705	2.33578	2.28467	1.06038	2.3958	1.14069	1.22223		1.47695	0.493477	13	0.136866		1.47695	0.302344	1.17461	0.136866	0.0449052
71	0.224716	0.0695231	0.318298	0.256692	0.24575	0.506018	0.473853	0.312942	0.157165	0.393163	0.616099		0.324929	0.153428	11	0.0462602		71	1.32879	1.18879	1.13074	1.53077	1.53458	1.13354	1.20113	2.34333	2.3095	1.0635	2.42867	1.15303	1.25239		1.5076	0.487433	13	0.135189		1.5076	0.324929	1.18267	0.135189	0.0462602
72	0.229221	0.0757828	0.336822	0.265699	0.29236	0.532395	0.497379	0.326572	0.174615	0.406189	0.642744		0.343616	0.15814	11	0.047681		72	1.37341	1.27372	1.20467	1.55898	1.54335	1.09601	1.25376	2.33644	2.32828	1.06773	2.46362	1.1554	1.27748		1.5333	0.483465	13	0.134089		1.5333	0.343616	1.18968	0.134089	0.047681
73	0.234849	0.0770067	0.35469	0.271392	0.331437	0.55567	0.513937	0.329516	0.194149	0.419074	0.668851		0.359143	0.163411	11	0.0492701		73	1.42106	1.343	1.25291	1.54938	1.54634	1.06137	1.28711	2.30976	2.33914	1.07358	2.49884	1.15649	1.30192		1.5493	0.480325	13	0.133218		1.5493	0.359143	1.19016	0.133218	0.0492701
74	0.252257	0.0856448	0.369135	0.290264	0.358671	0.577271	0.539606	0.326431	0.218572	0.433081	0.692329		0.37666	0.166557	11	0.0502187		74	1.46955	1.39206	1.27782	1.5455	1.54496	1.02644	1.29766	2.25527	2.34256	1.07441	2.51719	1.15401	1.31605		1.55488	0.475699	13	0.131935		1.55488	0.37666	1.17822	0.131935	0.0502187
75	0.270245	0.25156	0.392645	0.313366	0.395269	0.599206	0.563651	0.33472	0.244889	0.447653	0.715847		0.411732	0.148249	11	0.0446987		75	1.50943	1.4238	1.27996	1.54691	1.54711	0.99096	1.31283	2.20005	2.34087	1.07418	2.53383	1.15144	1.32981		1.55701	0.472991	13	0.131184		1.55701	0.411732	1.14528	0.131184	0.0446987
76	0.31635	0.468208	0.423452	0.341412	0.430567	0.614231	0.605085	0.345088	0.273909	0.474151	0.742493		0.457722	0.138033	11	0.0416186		76	1.53956	1.42851	1.27546	1.5183	1.54332	0.95771	1.31418	2.15822	2.33748	1.07424	2.52603	1.1498	1.34391		1.55129	0.469809	13	0.130301		1.55129	0.457722	1.09356	0.130301	0.0416186
77	0.388527	0.493885	0.457904	0.381236	0.460994	0.622373	0.641554	0.353489	0.308077	0.501869	0.769475		0.489035	0.132964	11	0.04009		77	1.5709	1.41531	1.27925	1.49652	1.5279	0.928908	1.30071	2.13771	2.33496	1.07319	2.51813	1.14822	1.35754		1.54533	0.469657	13	0.130259		1.54533	0.489035	1.05629	0.130259	0.04009
78	0.452491	0.53024	0.497238	0.426255	0.496394	0.628521	0.692437	0.365357	0.345475	0.538537	0.798927		0.524716	0.13084	11	0.0394498		78	1.59971	1.40288	1.27721	1.48519	1.51346	0.906387	1.30224	2.13942	2.33486	1.07124	2.50945	1.1472	1.36771		1.54284	0.471305	13	0.130716		1.54284	0.524716	1.01813	0.130716	0.0394498
79	0.519419	0.577281	0.544463	0.470382	0.527605	0.641815	0.734995	0.371536	0.388322	0.576627	0.830668		0.562101	0.130407	11	0.0393192		79	1.62056	1.38832	1.25701	1.48394	1.49382	0.865231	1.29394	2.13556	2.33512	1.06343	2.50142	1.14683	1.37885		1.53569	0.476314	13	0.132106		1.53569	0.562101	0.973593	0.132106	0.0393192
80	0.602052	0.6353	0.602694	0.511493	0.553239	0.656692	0.775696	0.381514	0.43143	0.620474	0.871679		0.603842	0.133341	11	0.0402039		80	1.63176	1.36844	1.24114	1.50153	1.4817	0.852433	1.29738	2.12332	2.33982	1.05971	2.49603	1.1491	1.39393		1.53356	0.477325	13	0.132386		1.53356	0.603842	0.929719	0.132386	0.0402039
81	0.702833	0.69491	0.662377	0.54989	0.573254	0.679007	0.807246	0.393341	0.474857	0.666145	0.911296		0.646832	0.138635	11	0.0418001		81	1.63661	1.35608	1.25393	1.53838	1.46331	0.873778	1.3137	2.11136	2.33973	1.06101	2.48863	1.15099	1.4075		1.53808	0.471506	13	0.130772		1.53808	0.646832	0.891245	0.130772	0.0418001
82	0.803218	0.758737	0.720497	0.583607	0.586644	0.719249	0.836559	0.405221	0.514935	0.716602	0.947261		0.69023	0.148154	11	0.0446703		82	1.63533	1.36208	1.2729	1.58347	1.44161	0.916059	1.3359	2.10265	2.32793	1.06923	2.47596	1.15192	1.4171		1.54555	0.460349	13	0.127678		1.54555	0.69023	0.855319	0.127678	0.0446703
83	0.920705	0.823254	0.773387	0.609361	0.603575	0.765303	0.871111	0.417905	0.553553	0.770432	0.983285		0.735625	0.163101	11	0.0491767		83	1.63285	1.36919	1.30297	1.64439	1.43463	0.923697	1.33866	2.08284	2.30397	1.07888	2.45644	1.15212	1.42785		1.54988	0.449695	13	0.124723		1.54988	0.735625	0.814259	0.124723	0.0491767
84	1.05204	0.903445	0.814901	0.636437	0.6153	0.815936	0.908656	0.442876	0.589683	0.830417	1.01941		0.784464	0.182297	11	0.0549647		84	1.62602	1.36053	1.32716	1.69961	1.41906	0.929321	1.35651	2.03966	2.28496	1.08929	2.42445	1.15101	1.44073		1.54987	0.436907	13	0.121176		1.54987	0.784464	0.765407	0.121176	0.0549647
85	1.16059	0.978742	0.851637	0.674529	0.62897	0.868683	0.943785	0.473493	0.62124	0.889814	1.05303		0.831319	0.198835	11	0.059951		85	1.6181	1.35357	1.36391	1.71947	1.40509	0.951244	1.40491	1.97753	2.26826	1.10008	2.38376	1.15111	1.45083		1.54984	0.418085	13	0.115956		1.54984	0.831319	0.718517	0.115956	0.059951
86	1.2629	1.036	0.878687	0.707125	0.642833	0.926087	0.979767	0.510366	0.650504	0.94844	1.08333		0.875095	0.2141	11	0.0645534		86	1.59484	1.32715	1.42889	1.72567	1.38265	0.979087	1.46175	1.90356	2.24806	1.1107	2.33162	1.15281	1.45729		1.54647	0.396266	13	0.109904		1.54647	0.875095	0.671373	0.109904	0.0645534
87	1.37023	1.08435	0.899337	0.745917	0.66186	0.985742	1.00516	0.555045	0.678582	1.00165	1.10768		0.917778	0.22803	11	0.0687537		87	1.56451	1.29695	1.48163	1.71813	1.34733	0.998546	1.50564	1.82378	2.21651	1.11754	2.27132	1.15203	1.47062		1.53574	0.375487	13	0.104141		1.53574	0.917778	0.617957	0.104141	0.0687537
88	1.46604	1.12024	0.914476	0.789956	0.675317	1.04151	1.01665	0.611192	0.706736	1.04965	1.12632		0.95619	0.238363	11	0.0718691		88	1.52992	1.265	1.53099	1.70316	1.30903	0.994257	1.54061	1.73471	2.15593	1.12679	2.20319	1.14889	1.49056		1.51792	0.354154	13	0.0982247		1.51792	0.95619	0.561735	0.0982247	0.0718691
89	1.52588	1.15349	0.931957	0.828525	0.687834	1.08556	1.03037	0.679818	0.734967	1.09653	1.14467		0.990872	0.241572	11	0.0728366		89	1.48831	1.23749	1.5701	1.69859	1.27595	0.988418	1.5682	1.63956	2.07888	1.1385	2.12834	1.14414	1.50332		1.49691	0.332423	13	0.0921975		1.49691	0.990872	0.506036	0.0921975	0.0728366
90	1.55737	1.18232	0.945657	0.865895	0.704173	1.11537	1.04609	0.753886	0.763901	1.14262	1.16282		1.02183	0.238501	11	0.0719106		90	1.44714	1.21426	1.59697	1.69636	1.23167	0.98209	1.58077	1.55503	1.99843	1.15134	2.04881	1.13827	1.51106		1.47325	0.313177	13	0.0868596		1.47325	1.02183	0.451419	0.0868596	0.0719106
91	1.58969	1.20376	0.96184	0.905089	0.747052	1.13902	1.06413	0.833828	0.792763	1.18389	1.17685		1.05436	0.231652	11	0.0698457		91	1.40421	1.19513	1.61497	1.67146	1.19257	0.969214	1.57936	1.48617	1.91826	1.16392	1.96714	1.12924	1.51718		1.44683	0.295425	13	0.0819363		1.44683	1.05436	0.392478	0.0819363	0.0698457
92	1.60817	1.2199	0.975807	0.944903	0.798992	1.15582	1.0876	0.919424	0.821301	1.22274	1.1888		1.08577	0.220942	11	0.0666165		92	1.35819	1.1845	1.62066	1.63072	1.1708	0.945884	1.56696	1.43383	1.838	1.17564	1.88441	1.11863	1.52249		1.41929	0.277913	13	0.0770791		1.41929	1.08577	0.333518	0.0770791	0.0666165
93	1.59806	1.23105	0.984827	0.971317	0.85893	1.16396	1.11466	0.995638	0.844243	1.24891	1.19234		1.10945	0.205272	11	0.0618918		93	1.31084	1.17384	1.61187	1.56678	1.14706	0.935165	1.53893	1.39335	1.74146	1.18413	1.78764	1.10315	1.51841		1.38559	0.254815	13	0.0706728		1.38559	1.10945	0.276139	0.0706728	0.0618918
94	1.58808	1.2403	0.990729	0.990095	0.921442	1.16285	1.13953	1.0616	0.864513	1.27072	1.19298		1.12935	0.191777	11	0.057823		94	1.26591	1.17096	1.58021	1.49165	1.11968	0.937341	1.49666	1.35217	1.65094	1.18962	1.68604	1.086	1.51109		1.3491	0.229026	13	0.0635204		1.3491	1.12935	0.219752	0.0635204	0.057823
95	1.58821	1.23911	0.983775	1.00171	0.97489	1.15848	1.14854	1.1051	0.881353	1.28141	1.19083		1.14122	0.184047	11	0.0554922		95	1.21925	1.17729	1.51804	1.41014	1.0928	0.948075	1.4405	1.30732	1.56077	1.1835	1.60316	1.05955	1.50329		1.30951	0.203674	13	0.0564889		1.30951	1.14122	0.168295	0.0564889	0.0554922
96	1.58043	1.22349	0.97247	1.00574	1.00822	1.15118	1.15793	1.1291	0.896037	1.2897	1.18807		1.14567	0.178084	11	0.0536944		96	1.17808	1.18155	1.42783	1.33113	1.06162	0.96357	1.36951	1.25942	1.47145	1.17595	1.52434	1.03108	1.49539		1.26699	0.178483	13	0.0495024		1.26699	1.14567	0.121324	0.0495024	0.0536944
97	1.55305	1.20046	0.958288	1.0071	1.0386	1.1446	1.16923	1.14235	0.908886	1.28919	1.18279		1.14496	0.168777	11	0.0508882		97	1.14618	1.174	1.31461	1.26493	1.0222	0.980487	1.28566	1.20951	1.38573	1.16718	1.45463	1.00503	1.48108		1.2224	0.156662	13	0.0434502		1.2224	1.14496	0.0774437	0.0434502	0.0508882
98	1.50934	1.17603	0.938761	1.00437	1.05937	1.1256	1.16537	1.13576	0.918431	1.28771	1.17723		1.13618	0.158432	11	0.0477691		98	1.12044	1.15368	1.17431	1.20028	0.974994	1.00902	1.22753	1.14266	1.30591	1.15356	1.38593	0.979246	1.46607		1.17643	0.141566	13	0.0392633		1.17643	1.13618	0.0402546	0.0392633	0.0477691
99	1.46378	1.1471	0.913391	0.998824	1.07766	1.1053	1.15548	1.11405	0.927007	1.28279	1.16407		1.12268	0.149303	11	0.0450165		99	1.10343	1.11479	1.02908	1.1358	0.926045	1.0357	1.19397	1.05612	1.24098	1.13754	1.32385	0.954758	1.44887		1.13084	0.13965	13	0.0387319		1.13084	1.12268	0.00816296	0.0387319	0.0450165
100	1.41758	1.11779	0.887604	0.994947	1.08787	1.09167	1.15525	1.08876	0.934161	1.27766	1.15061		1.10945	0.14186	11	0.0427724		100	1.08758	1.06043	0.903581	1.06901	0.902761	1.04487	1.15964	0.967504	1.18866	1.11767	1.26288	0.930633	1.43139		1.08666	0.145498	13	0.040354		1.08666	1.10945	-0.0227856	0.040354	0.0427724
101	1.37791	1.08304	0.87135	0.985345	1.07744	1.06856	1.14985	1.06225	0.939266	1.27025	1.13481		1.09273	0.136118	11	0.041041		101	1.06736	1.00811	0.783286	0.995745	0.886787	1.03848	1.12307	0.887473	1.14495	1.09649	1.21809	0.912133	1.40984		1.04399	0.15741	13	0.0436578		1.04399	1.09273	-0.0487473	0.0436578	0.041041
102	1.33567	1.05839	0.87371	0.982957	1.0506	1.04913	1.13029	1.03199	0.94342	1.26224	1.11869		1.0761	0.127085	11	0.0383175		102	1.04274	0.951416	0.690899	0.951716	0.876329	1.02984	1.09634	0.823338	1.10413	1.07291	1.1749	0.895426	1.389		1.00762	0.168019	13	0.0466		1.00762	1.0761	-0.0684853	0.0466	0.0383175
103	1.28795	1.04779	0.887403	0.981004	1.0135	1.03833	1.11631	0.997763	0.946041	1.25042	1.10053		1.06064	0.116268	11	0.0350561		103	1.01082	0.890754	0.650231	0.931126	0.872788	1.03241	1.08236	0.770475	1.06936	1.03993	1.14213	0.89031	1.37274		0.981188	0.17294	13	0.0479649		0.981188	1.06064	-0.0794528	0.0479649	0.0350561
104	1.25887	1.03785	0.909712	0.983702	0.980171	1.01734	1.10714	0.968013	0.947894	1.23857	1.08255		1.04835	0.109044	11	0.032878		104	0.979335	0.837842	0.646695	0.904837	0.867047	1.02489	1.06956	0.723964	1.03644	1.00614	1.10825	0.887482	1.35629		0.957598	0.173037	13	0.0479919		0.957598	1.04835	-0.0907492	0.0479919	0.032878
105	1.24576	1.02734	0.931867	0.979991	0.947105	0.996172	1.08541	0.93865	0.949203	1.22667	1.06524		1.03576	0.106261	11	0.032039		105	0.948716	0.801562	0.644835	0.890163	0.855929	1.00276	1.06011	0.686358	1.00033	0.971778	1.07031	0.893161	1.3391		0.935778	0.171304	13	0.0475113		0.935778	1.03576	-0.0999859	0.0475113	0.032039
106	1.23695	1.01558	0.9548	0.970041	0.916189	0.98099	1.06838	0.910638	0.950007	1.21373	1.04962		1.02427	0.105977	11	0.0319533		106	0.923193	0.788564	0.656141	0.869104	0.844367	0.972188	1.05356	0.659781	0.957517	0.937687	1.0373	0.898841	1.32136		0.916893	0.166499	13	0.0461784		0.916893	1.02427	-0.107374	0.0461784	0.0319533
107	1.21997	1.00721	0.978522	0.958058	0.898858	0.965003	1.04719	0.889904	0.949639	1.19825	1.03814		1.0137	0.103437	11	0.0311873		107	0.900276	0.784259	0.667718	0.859078	0.845913	0.950462	1.04684	0.646187	0.905498	0.90623	1.01637	0.904524	1.30226		0.90274	0.160727	13	0.0445777		0.90274	1.0137	-0.110965	0.0445777	0.0311873
108	1.18778	0.993382	0.990743	0.94156	0.885269	0.949882	1.03399	0.877794	0.947539	1.18194	1.02891		1.00171	0.0987327	11	0.029769		108	0.873878	0.798821	0.666035	0.84029	0.846593	0.966777	1.02605	0.646151	0.858229	0.878672	0.997445	0.911831	1.28536		0.89201	0.156001	13	0.0432668		0.89201	1.00171	-0.109698	0.0432668	0.029769
109	1.15786	0.972953	0.995685	0.930554	0.879204	0.933618	1.02535	0.872609	0.947751	1.16423	1.0235		0.99121	0.0933061	11	0.0281329		109	0.853849	0.831979	0.664957	0.822185	0.844418	0.98183	1.0258	0.6407	0.820127	0.864144	0.981968	0.921928	1.27222		0.886623	0.154917	13	0.0429662		0.886623	0.99121	-0.104587	0.0429662	0.0281329
110	1.12164	0.954773	0.996291	0.918757	0.883988	0.922264	1.0232	0.8606	0.948227	1.14781	1.01856		0.981464	0.0873974	11	0.0263513		110	0.846479	0.860987	0.68393	0.798846	0.842479	0.992832	1.02628	0.627603	0.790536	0.855572	0.970146	0.931007	1.25967		0.883566	0.154189	13	0.0427643		0.883566	0.981464	-0.0978981	0.0427643	0.0263513
111	1.06801	0.935536	0.993254	0.909422	0.896258	0.924319	1.02518	0.838871	0.94775	1.13298	1.01419		0.971433	0.0807672	11	0.0243522		111	0.846565	0.875889	0.711075	0.776757	0.845522	1.00262	1.01882	0.607439	0.771422	0.85736	0.962861	0.938824	1.24785		0.88177	0.153928	13	0.0426919		0.88177	0.971433	-0.0896631	0.0426919	0.0243522
112	1.02691	0.919619	0.995746	0.909642	0.914628	0.924006	1.01927	0.820924	0.944923	1.12111	1.00739		0.964015	0.0765046	11	0.023067		112	0.843294	0.896724	0.725976	0.752882	0.849558	1.0224	1.01211	0.584369	0.770132	0.864145	0.957223	0.942873	1.23765		0.881487	0.156325	13	0.0433567		0.881487	0.964015	-0.0825279	0.0433567	0.023067
113	1.00185	0.921894	1.00232	0.913378	0.928632	0.920771	1.01177	0.816697	0.940734	1.11191	0.998379		0.960758	0.0725021	11	0.0218602		113	0.833895	0.91725	0.747266	0.71083	0.858271	1.06018	1.03076	0.565691	0.783424	0.873956	0.953079	0.943498	1.22891		0.885155	0.162749	13	0.0451385		0.885155	0.960758	-0.0756031	0.0451385	0.0218602
114	1.00536	0.928084	1.01049	0.913693	0.935654	0.921729	1.00657	0.822208	0.937004	1.10191	0.991123		0.961257	0.0691517	11	0.02085		114	0.821235	0.927356	0.774517	0.67395	0.871427	1.0932	1.05014	0.557863	0.805833	0.885983	0.950242	0.942522	1.22128		0.890426	0.168012	13	0.0465981		0.890426	0.961257	-0.0708307	0.0465981	0.02085
115	1.03927	0.928215	1.01444	0.912806	0.939691	0.92587	1.00345	0.831807	0.933161	1.09137	0.985024		0.964101	0.06796	11	0.0204907		115	0.813683	0.917965	0.790702	0.651824	0.879953	1.1214	1.06545	0.55902	0.832323	0.898961	0.94827	0.940486	1.21439		0.894957	0.171293	13	0.047508		0.894957	0.964101	-0.0691442	0.047508	0.0204907
116	1.07539	0.936716	1.01326	0.916668	0.935529	0.929235	0.996227	0.839871	0.929178	1.08074	0.979927		0.966613	0.0682941	11	0.0205914		116	0.807092	0.903028	0.820571	0.644007	0.877181	1.14311	1.07714	0.567087	0.859899	0.913109	0.944337	0.942357	1.20378		0.900207	0.171	13	0.0474269		0.900207	0.966613	-0.0664059	0.0474269	0.0205914
117	1.09168	0.937976	1.01434	0.91975	0.9254	0.939866	0.990141	0.840255	0.924044	1.07007	0.975302		0.966257	0.0690581	11	0.0208218		117	0.797206	0.900774	0.851535	0.633113	0.869874	1.14764	1.09539	0.581626	0.890557	0.93598	0.93948	0.946066	1.19142		0.906205	0.169934	13	0.0471312		0.906205	0.966257	-0.0600516	0.0471312	0.0208218
118	1.09713	0.939508	1.00427	0.920831	0.910214	0.950796	0.992111	0.852347	0.918368	1.05997	0.976634		0.965653	0.0671185	11	0.020237		118	0.789835	0.900386	0.856485	0.652391	0.864381	1.15247	1.10802	0.611225	0.936899	0.958472	0.940332	0.947865	1.18012		0.915299	0.164349	13	0.0455821		0.915299	0.965653	-0.0503538	0.0455821	0.020237
119	1.09946	0.938331	0.99653	0.930492	0.903733	0.964002	0.989135	0.85889	0.911726	1.05005	0.979869		0.965656	0.0652689	11	0.0196793		119	0.779185	0.898414	0.840205	0.718559	0.866423	1.15313	1.12396	0.649071	0.984338	0.975904	0.943005	0.949055	1.16916		0.926955	0.154311	13	0.0427981		0.926955	0.965656	-0.0387016	0.0427981	0.0196793
120	1.08533	0.936055	0.983362	0.939588	0.893659	0.981243	0.994984	0.856568	0.906101	1.03569	0.982236		0.963165	0.0625487	11	0.0188592		120	0.77271	0.912798	0.833827	0.780477	0.85395	1.14028	1.13949	0.683871	1.02967	0.988223	0.950929	0.949933	1.15137		0.937502	0.145057	13	0.0402316		0.937502	0.963165	-0.0256631	0.0402316	0.0188592
121	1.06434	0.936225	0.973907	0.945127	0.893818	1.00529	0.991606	0.847421	0.901212	1.02045	0.984433		0.960347	0.0600572	11	0.0181079		121	0.76782	0.919839	0.839435	0.836018	0.845169	1.10771	1.1506	0.706441	1.06977	0.998167	0.959882	0.95075	1.13224		0.944912	0.137108	13	0.0380268		0.944912	0.960347	-0.0154356	0.0380268	0.0181079
122	1.05976	0.941052	0.957153	0.951522	0.908048	1.03401	0.986973	0.846849	0.898992	1.00257	0.981389		0.960756	0.0588395	11	0.0177408		122	0.761545	0.939601	0.850645	0.870933	0.842742	1.0599	1.15752	0.716025	1.0951	1.00907	0.97978	0.957965	1.11894		0.950751	0.13219	13	0.036663		0.950751	0.960756	-0.0100042	0.036663	0.0177408
123	1.05753	0.944167	0.942229	0.955169	0.928827	1.06496	0.984952	0.848283	0.899038	0.984441	0.977852		0.962495	0.0601191	11	0.0181266		123	0.761183	0.958603	0.869324	0.915816	0.848315	1.03264	1.16763	0.716362	1.10046	1.01999	1.00071	0.965782	1.10619		0.958693	0.128988	13	0.0357749		0.958693	0.962495	-0.00380256	0.0357749	0.0181266
124	1.06639	0.956064	0.936615	0.957706	0.950434	1.09457	0.976162	0.847348	0.901415	0.964206	0.970206		0.965556	0.0648445	11	0.0195514		124	0.771379	0.958535	0.887796	0.961497	0.854976	1.01254	1.15584	0.711451	1.10271	1.03094	1.01402	0.984316	1.09977		0.965059	0.124908	13	0.0346434		0.965059	0.965556	-0.000497134	0.0346434	0.0195514
125	1.07289	0.97086	0.938027	0.959827	0.970862	1.11463	0.985991	0.843295	0.90794	0.944065	0.963034		0.970129	0.0697488	11	0.0210301		125	0.780743	0.974885	0.902302	0.985166	0.868841	0.991796	1.13605	0.708032	1.09657	1.04454	1.02644	1.00298	1.09369		0.970157	0.120483	13	0.0334161		0.970157	0.970129	2.76776e-05	0.0334161	0.0210301
126	1.06831	0.982217	0.943026	0.962489	0.988458	1.13586	0.996569	0.837499	0.914882	0.925392	0.962585		0.9743	0.0748285	11	0.0225616		126	0.785352	1.00087	0.917968	1.00352	0.883909	0.965492	1.12681	0.711251	1.0748	1.05928	1.02791	1.02223	1.09137		0.974673	0.116794	13	0.0323928		0.974673	0.9743	0.000373715	0.0323928	0.0225616
127	1.05164	0.999027	0.95772	0.965329	1.00062	1.15275	1.01472	0.839812	0.921749	0.908218	0.962877		0.979496	0.0775579	11	0.0233846		127	0.790348	1.01659	0.945556	1.04195	0.890534	0.941823	1.11892	0.710974	1.04435	1.07587	1.02974	1.04056	1.08897		0.979707	0.115963	13	0.0321622		0.979707	0.979496	0.000211076	0.0321622	0.0233846
128	1.03163	1.01122	0.977849	0.961459	1.00962	1.16145	1.03202	0.857226	0.929867	0.899665	0.967438		0.985405	0.0764987	11	0.0230652		128	0.798155	1.02886	0.986789	1.0582	0.902344	0.933987	1.09837	0.70061	1.02729	1.08893	1.03365	1.05363	1.0862		0.984386	0.116111	13	0.0322035		0.984386	0.985405	-0.00101865	0.0322035	0.0230652
129	1.01786	1.01089	0.997655	0.956165	1.0125	1.16794	1.03844	0.87844	0.938169	0.893565	0.972637		0.989478	0.0748705	11	0.0225743		129	0.812213	1.05626	1.01768	1.06348	0.917313	0.940236	1.07263	0.689319	1.01635	1.1004	1.03602	1.06613	1.0837		0.990132	0.116598	13	0.0323384		0.990132	0.989478	0.00065436	0.0323384	0.0225743
130	1.02139	1.00196	1.01127	0.958571	1.01307	1.16642	1.03788	0.90007	0.944422	0.89587	0.980024		0.993722	0.0710238	11	0.0214145		130	0.831667	1.08298	1.0354	1.08122	0.934373	0.956	1.04547	0.680916	1.00859	1.11037	1.03307	1.07667	1.08214		0.996836	0.117356	13	0.0325486		0.996836	0.993722	0.00311352	0.0325486	0.0214145
131	1.0366	0.993156	1.01729	0.967523	1.00664	1.15315	1.04446	0.920995	0.950005	0.897963	0.986811		0.99769	0.0657007	11	0.0198095		131	0.847855	1.1083	1.04845	1.09576	0.957864	0.9728	1.02035	0.677795	1.0026	1.1214	1.03079	1.08387	1.0782		1.00354	0.118263	13	0.0328002		1.00354	0.99769	0.00585159	0.0328002	0.0198095
132	1.04128	0.987978	1.01902	0.977642	1.00486	1.13139	1.04752	0.939643	0.955013	0.899571	0.992229		0.99965	0.0588273	11	0.0177371		132	0.865392	1.13561	1.05773	1.12029	0.979587	0.957281	1.00789	0.685011	1.00401	1.13335	1.03004	1.0834	1.06882		1.00988	0.119279	13	0.033082		1.00988	0.99965	0.0102275	0.033082	0.0177371
133	1.04327	0.973085	1.02077	0.979456	1.00858	1.10601	1.03751	0.95484	0.959286	0.903355	0.995824		0.998362	0.0515172	11	0.015533		133	0.887485	1.15013	1.07638	1.14747	0.994169	0.929213	1.00059	0.711373	1.00096	1.14213	1.02442	1.08181	1.0583		1.01573	0.117279	13	0.0325273		1.01573	0.998362	0.0173631	0.0325273	0.015533
134	1.04275	0.956399	1.01876	0.972321	1.01554	1.08329	1.01865	0.965968	0.96362	0.910661	0.996471		0.994948	0.0452947	11	0.0136569		134	0.909354	1.14825	1.10229	1.1657	1.00538	0.898528	0.992571	0.758773	0.99566	1.14925	1.0109	1.07839	1.04594		1.02008	0.11167	13	0.0309718		1.02008	0.994948	0.0251275	0.0309718	0.0136569
135	1.02985	0.957358	1.01631	0.958343	1.01618	1.06675	0.998988	0.97395	0.968138	0.917103	0.996975		0.990904	0.0394209	11	0.0118859		135	0.926657	1.14866	1.13508	1.18091	1.02285	0.871203	0.98888	0.822699	0.993166	1.15367	0.99597	1.07063	1.03253		1.02638	0.106628	13	0.0295734		1.02638	0.990904	0.0354738	0.0295734	0.0118859
136	1.01811	0.955435	1.01387	0.94867	1.00888	1.05695	0.990086	0.980815	0.969743	0.92253	0.997309		0.987491	0.0358436	11	0.0108072		136	0.944533	1.1341	1.15483	1.18865	1.03632	0.851673	0.999935	0.893217	1.00018	1.15014	0.979377	1.05777	1.01789		1.03143	0.0996629	13	0.0276415		1.03143	0.987491	0.0439413	0.0276415	0.0108072
137	1.01794	0.936406	1.01387	0.951305	1.01548	1.04727	0.994075	0.988518	0.970186	0.927716	0.999633		0.987491	0.035629	11	0.0107426		137	0.959467	1.11002	1.16884	1.19967	1.05101	0.843266	1.00758	0.943279	1.01209	1.14326	0.970041	1.04483	1.00554		1.0353	0.0960666	13	0.0266441		1.0353	0.987491	0.0478092	0.0266441	0.0107426
138	1.01448	0.915865	1.01211	0.95087	1.01565	1.03692	1.00844	0.97992	0.969353	0.932695	1.00367		0.985452	0.0370331	11	0.0111659		138	0.978258	1.08287	1.17361	1.21569	1.0645	0.831397	1.02194	0.972076	1.02008	1.13212	0.966939	1.03183	0.995168		1.03742	0.0959305	13	0.0266063		1.03742	0.985452	0.0519684	0.0266063	0.0111659
139	1.00526	0.914336	1.0042	0.963573	1.01921	1.03426	1.03419	0.969946	0.969901	0.936974	1.00354		0.986854	0.0373132	11	0.0112503		139	0.995806	1.07052	1.17386	1.23462	1.07643	0.826206	1.02978	0.991496	1.02021	1.11712	0.972486	1.02562	0.985061		1.03994	0.0969917	13	0.0269007		1.03994	0.986854	0.0530871	0.0269007	0.0112503
140	1.00085	0.931383	0.99804	0.981151	1.02797	1.03792	1.06468	0.962387	0.971437	0.940818	1.00082		0.992496	0.0388311	11	0.011708		140	1.00503	1.06172	1.15969	1.24588	1.07964	0.83368	1.03223	1.01131	1.01209	1.09937	0.983425	1.02366	0.975122		1.04022	0.0942216	13	0.0261324		1.04022	0.992496	0.0477229	0.0261324	0.011708
141	1.00833	0.944225	0.99851	0.998108	1.04268	1.03762	1.08225	0.951944	0.972069	0.941211	1.00113		0.998007	0.042309	11	0.0127566		141	1.01267	1.04699	1.12517	1.24403	1.08064	0.856827	1.04304	1.0409	0.99849	1.0828	0.990093	1.02295	0.970226		1.0396	0.0859758	13	0.0238454		1.0396	0.998007	0.0415951	0.0238454	0.0127566
142	1.02477	0.949875	0.998774	1.01434	1.06601	1.04105	1.08454	0.939732	0.973042	0.940083	1.00277		1.00318	0.0470667	11	0.0141911		142	1.01802	1.04272	1.09363	1.22474	1.07908	0.886498	1.04364	1.06991	0.993266	1.06889	0.994878	1.0228	0.967555		1.03889	0.0754856	13	0.0209359		1.03889	1.00318	0.0357131	0.0209359	0.0141911
143	1.03084	0.951301	1.00124	1.0276	1.08012	1.04781	1.08172	0.92973	0.974536	0.93694	1.00714		1.00627	0.0510346	11	0.0153875		143	1.02658	1.0479	1.05215	1.20133	1.08791	0.916131	1.03686	1.09775	0.998946	1.05895	1.00521	1.02594	0.962572		1.03986	0.0661284	13	0.0183407		1.03986	1.00627	0.0335942	0.0183407	0.0153875
144	1.02768	0.954168	1.00205	1.03428	1.08069	1.05139	1.07797	0.92418	0.978149	0.933203	1.01232		1.00692	0.0518662	11	0.0156383		144	1.03501	1.03975	1.01063	1.18692	1.09376	0.95133	1.03186	1.12281	1.01396	1.05594	1.01717	1.03005	0.956906		1.04201	0.0611142	13	0.01695		1.04201	1.00692	0.0350893	0.01695	0.0156383
145	1.04335	0.956938	1.00265	1.03294	1.07652	1.04982	1.06701	0.924392	0.982495	0.933505	1.0154		1.00773	0.0501612	11	0.0151242		145	1.0467	1.03131	0.990677	1.16951	1.10447	0.993033	1.0305	1.1466	1.03467	1.055	1.03111	1.03135	0.951657		1.04743	0.0585959	13	0.0162516		1.04743	1.00773	0.0397002	0.0162516	0.0151242
146	1.06623	0.954918	1.00459	1.02691	1.06018	1.03689	1.06689	0.930889	0.987681	0.934519	1.0181		1.00798	0.0481126	11	0.0145065		146	1.05734	1.02018	0.98652	1.15327	1.11764	1.0358	1.02451	1.17532	1.0544	1.05563	1.0454	1.03215	0.946481		1.0542	0.0605405	13	0.0167909		1.0542	1.00798	0.0462227	0.0167909	0.0145065
147	1.0688	0.957732	1.00895	1.01854	1.04853	1.02038	1.05972	0.945032	0.992093	0.937631	1.02009		1.00705	0.0427604	11	0.0128927		147	1.06471	1.00987	0.985668	1.14782	1.13182	1.0572	1.03419	1.19919	1.08519	1.05293	1.05091	1.03187	0.937234		1.06066	0.0665654	13	0.0184619		1.06066	1.00705	0.0536152	0.0184619	0.0128927
148	1.06317	0.963919	1.0136	1.02155	1.03809	1.01965	1.04365	0.963484	0.996	0.940901	1.022		1.00782	0.0361032	11	0.0108855		148	1.07162	0.99154	0.983649	1.15113	1.14053	1.06509	1.04522	1.21716	1.12362	1.04833	1.05574	1.03153	0.927711		1.0656	0.0746731	13	0.0207106		1.0656	1.00782	0.057785	0.0207106	0.0108855
149	1.05265	0.968005	1.0122	1.02938	1.02273	1.01262	1.03107	0.984664	0.99867	0.943419	1.02018		1.00687	0.0298111	11	0.00898839		149	1.07867	0.977026	0.997304	1.14134	1.13561	1.05875	1.04716	1.23881	1.15786	1.0453	1.06026	1.03429	0.924711		1.06901	0.0800674	13	0.0222067		1.06901	1.00687	0.0621363	0.0222067	0.00898839
150	1.0497	0.971921	1.01575	1.03416	1.01689	1.008	1.0195	1.00606	1.00025	0.946247	1.01849		1.00791	0.0269398	11	0.00812265		150	1.08362	0.96476	1.0129	1.14063	1.1226	1.04169	1.0354	1.26748	1.17898	1.03909	1.06429	1.03697	0.921135		1.06997	0.0874382	13	0.024251		1.06997	1.00791	0.0620591	0.024251	0.00812265
151	1.05878	0.986191	1.02932	1.04065	1.02089	1.00747	1.02517	1.02249	1.00048	0.952467	1.01814		1.01473	0.0269527	11	0.00812655		151	1.09197	0.964236	1.01894	1.1578	1.1128	1.02718	1.01581	1.2921	1.18271	1.02892	1.06303	1.03868	0.911279		1.06965	0.0954857	13	0.026483		1.06965	1.01473	0.0549199	0.026483	0.00812655
152	1.06792	1.01602	1.0459	1.03979	1.01654	1.00775	1.02929	1.03972	1.00155	0.959066	1.01758		1.02192	0.0270187	11	0.00814644		152	1.0927	0.982588	1.0283	1.14107	1.09688	1.0339	0.993907	1.30094	1.18139	1.01431	1.06145	1.04054	0.901543		1.06689	0.0963961	13	0.0267355		1.06689	1.02192	0.0449661	0.0267355	0.00814644
153	1.06633	1.03971	1.05115	1.03865	1.02593	1.0078	1.03196	1.05427	1.00272	0.967625	1.01591		1.02746	0.0266305	11	0.0080294		153	1.09222	0.998689	1.03285	1.11701	1.08539	1.03022	0.972521	1.31195	1.17157	0.999287	1.05813	1.0431	0.89243		1.06195	0.0984109	13	0.0272943		1.06195	1.02746	0.034491	0.0272943	0.0080294
154	1.06457	1.06004	1.0375	1.03504	1.04195	1.01248	1.03494	1.06342	1.0038	0.976109	1.01256		1.03113	0.0263727	11	0.00795167		154	1.09726	1.02764	1.02813	1.09553	1.07576	1.01782	0.956065	1.32774	1.1504	0.985233	1.05694	1.04572	0.884749		1.05761	0.101466	13	0.0281416		1.05761	1.03113	0.0264851	0.0281416	0.00795167
155	1.04847	1.07327	1.02749	1.03474	1.04611	1.01045	1.03282	1.06676	1.00452	0.984353	1.00392		1.03026	0.026382	11	0.00795447		155	1.10409	1.05478	1.02228	1.0749	1.07283	1.00433	0.947735	1.34842	1.11843	0.97652	1.06253	1.0485	0.881602		1.05515	0.105506	13	0.029262		1.05515	1.03026	0.0248846	0.029262	0.00795447
156	1.02318	1.08578	1.01837	1.04511	1.04728	1.00535	1.02381	1.07104	1.00512	0.991901	0.993556		1.02823	0.0294102	11	0.00886752		156	1.10287	1.07558	1.02728	1.05392	1.07052	1.00608	0.947469	1.37212	1.08605	0.97057	1.06342	1.05147	0.883381		1.05467	0.109499	13	0.0303697		1.05467	1.02823	0.0264427	0.0303697	0.00886752
157	1.00312	1.10106	1.01472	1.05794	1.04758	0.99845	1.01233	1.07801	1.00657	0.997956	0.979507		1.02702	0.0366012	11	0.0110357		157	1.10107	1.07821	1.0411	1.03149	1.07115	1.01615	0.94833	1.39478	1.06423	0.966503	1.05424	1.05487	0.895724		1.05522	0.112759	13	0.0312736		1.05522	1.02702	0.0281969	0.0312736	0.0110357
158	1.00246	1.09803	1.01408	1.05826	1.0374	0.985745	1.00047	1.08293	1.00861	1.00235	0.968385		1.02352	0.0389445	11	0.0117422		158	1.09975	1.06131	1.04299	1.00656	1.06809	1.02364	0.95438	1.40824	1.04718	0.959284	1.04857	1.05897	0.908846		1.05291	0.114749	13	0.0318256		1.05291	1.02352	0.0293886	0.0318256	0.0117422
159	1.00901	1.08734	1.0117	1.05482	1.03214	0.976543	0.987046	1.08261	1.01126	1.00421	0.961729		1.01986	0.0389641	11	0.0117481		159	1.0974	1.04096	1.03658	0.988562	1.07204	1.02859	0.961894	1.40814	1.03683	0.948799	1.04825	1.06414	0.923159		1.05041	0.114342	13	0.0317126		1.05041	1.01986	0.0305544	0.0317126	0.0117481
160	1.02099	1.08352	1.01024	1.05313	1.03278	0.972011	0.977542	1.076	1.01423	1.00738	0.957469		1.01866	0.0389832	11	0.0117539		160	1.09588	1.0134	1.02962	0.9758	1.08002	1.03268	0.964454	1.39319	1.03556	0.94105	1.0496	1.06689	0.9337		1.04706	0.111438	13	0.0309074		1.04706	1.01866	0.0284018	0.0309074	0.0117539
161	1.01661	1.07408	1.01274	1.04378	1.02288	0.973056	0.969894	1.07169	1.01663	1.012	0.955869		1.01538	0.0368067	11	0.0110976		161	1.09574	1.00446	1.02372	0.984939	1.08132	1.03454	0.948234	1.37179	1.04268	0.937614	1.05283	1.06695	0.940056		1.04499	0.107042	13	0.029688		1.04499	1.01538	0.0296038	0.029688	0.0110976
162	1.00926	1.06462	1.01407	1.03002	1.00995	0.975189	0.972869	1.07178	1.01773	1.01353	0.958069		1.01246	0.0337258	11	0.0101687		162	1.09669	1.00306	1.02208	1.01077	1.07913	1.0227	0.948618	1.3512	1.04502	0.943147	1.04637	1.06688	0.94464		1.04464	0.100676	13	0.0279225		1.04464	1.01246	0.0321759	0.0279225	0.0101687
163	1.00567	1.05997	1.01738	1.02229	1.01279	0.971632	0.980447	1.07728	1.01761	1.01255	0.963352		1.01282	0.0326895	11	0.00985626		163	1.09553	0.998741	1.02838	1.03739	1.07377	0.997766	0.960538	1.32457	1.0448	0.954339	1.03206	1.0667	0.947785		1.04326	0.0926728	13	0.0257028		1.04326	1.01282	0.0304436	0.0257028	0.00985626
164	1.00343	1.05779	1.01993	1.01497	1.02826	0.964435	0.985318	1.0856	1.01712	1.01166	0.968539		1.01428	0.0340531	11	0.0102674		164	1.09292	1.00862	1.0302	1.05536	1.06636	0.965329	0.976249	1.29067	1.04389	0.967601	1.01612	1.06726	0.951897		1.04096	0.083944	13	0.0232819		1.04096	1.01428	0.0266827	0.0232819	0.0102674
165	0.992857	1.05912	1.01228	1.02013	1.04362	0.962913	0.993972	1.09286	1.01731	1.01082	0.973669		1.01632	0.0359535	11	0.0108404		165	1.09171	1.02349	1.02063	1.0759	1.05697	0.934896	0.987911	1.25149	1.04358	0.979812	0.999205	1.06826	0.956577		1.03772	0.0766492	13	0.0212587		1.03772	1.01632	0.0214024	0.0212587	0.0108404
166	0.990342	1.06223	1.00787	1.03534	1.05392	0.967024	0.997635	1.0969	1.01695	1.01302	0.976724		1.01981	0.0373523	11	0.0112621		166	1.09504	1.04135	1.02287	1.08586	1.05187	0.932486	1.00456	1.22145	1.03767	0.989149	0.982629	1.06589	0.957913		1.03759	0.0704511	13	0.0195396		1.03759	1.01981	0.0177802	0.0195396	0.0112621
167	0.995479	1.06921	1.0054	1.05044	1.05898	0.973216	0.99982	1.10337	1.01612	1.01647	0.978924		1.02431	0.0390096	11	0.0117618		167	1.10203	1.06731	1.05834	1.10489	1.05456	0.950522	1.0236	1.19363	1.023	0.995997	0.966192	1.06213	0.95787		1.04308	0.0656413	13	0.0182056		1.04308	1.02431	0.0187702	0.0182056	0.0117618
168	0.981218	1.08937	0.996621	1.05831	1.05168	0.974363	1.00568	1.11099	1.01506	1.02004	0.983949		1.02612	0.0434987	11	0.0131153		168	1.10618	1.08064	1.09775	1.11329	1.05502	0.962319	1.03406	1.16498	1.00827	1.00241	0.968905	1.05416	0.955103		1.04639	0.0626373	13	0.0173725		1.04639	1.02612	0.0202742	0.0173725	0.0131153
169	0.963189	1.10665	0.98351	1.07184	1.03992	0.976069	1.01175	1.11908	1.01399	1.02365	0.989744		1.02722	0.0498707	11	0.0150366		169	1.11255	1.09085	1.13528	1.10781	1.05434	0.962166	1.03336	1.13688	0.995149	1.00966	0.976832	1.04504	0.951593		1.04704	0.0628414	13	0.0174291		1.04704	1.02722	0.0198216	0.0174291	0.0150366
170	0.953976	1.1005	0.981197	1.06572	1.0251	0.975058	1.02738	1.12689	1.01291	1.02594	0.995071		1.02634	0.0506553	11	0.0152731		170	1.11274	1.0801	1.16489	1.11562	1.05118	0.955737	1.02338	1.11279	0.982154	1.01846	0.979941	1.03566	0.943658		1.04433	0.066499	13	0.0184435		1.04433	1.02634	0.017992	0.0184435	0.0152731
171	0.949701	1.08888	0.974092	1.04907	1.00505	0.979218	1.03417	1.12666	1.00999	1.02801	1.00032		1.02229	0.0491722	11	0.014826		171	1.11896	1.0701	1.1741	1.12408	1.05698	0.980296	1.00583	1.0916	0.97178	1.01769	0.982292	1.02623	0.935026		1.04269	0.0676385	13	0.0187596		1.04269	1.02229	0.0204014	0.0187596	0.014826
172	0.949037	1.07939	0.964094	1.03382	0.98649	0.980257	1.02957	1.12174	1.00663	1.03291	1.00194		1.0169	0.0482326	11	0.0145427		172	1.12524	1.05476	1.1859	1.11214	1.05277	1.0111	0.988187	1.08359	0.968388	1.01241	0.985896	1.01452	0.935773		1.04082	0.0678674	13	0.018823		1.04082	1.0169	0.0239213	0.018823	0.0145427
173	0.955734	1.07066	0.961705	1.02259	0.977947	0.978821	1.02813	1.10772	1.00391	1.03801	1.00341		1.01351	0.0444381	11	0.0133986		173	1.12554	1.0466	1.19291	1.07636	1.04415	1.03071	0.971432	1.08903	0.967291	0.999692	0.989588	1.00275	0.937168		1.0364	0.0682305	13	0.0189237		1.0364	1.01351	0.0228887	0.0189237	0.0133986
174	0.956117	1.06482	0.967885	1.01816	0.977282	0.980993	1.01787	1.08429	1.0019	1.04514	1.0081		1.01114	0.0387671	11	0.0116887		174	1.12099	1.02978	1.17279	1.04329	1.03728	1.03553	0.956769	1.10148	0.963597	0.991021	0.993806	0.994631	0.942067		1.02946	0.0654098	13	0.0181414		1.02946	1.01114	0.0183236	0.0181414	0.0116887
175	0.956834	1.05228	0.98476	1.02185	0.982131	0.98689	1.0109	1.05466	1.0004	1.05175	1.01272		1.01047	0.030951	11	0.00933209		175	1.11718	1.00559	1.13093	1.02735	1.03071	1.03273	0.945695	1.1082	0.951685	0.985264	0.999358	0.986876	0.946531		1.02062	0.061002	13	0.0169189		1.02062	1.01047	0.010153	0.0169189	0.00933209
176	0.958224	1.03904	0.995655	1.03081	0.991784	0.988881	0.998052	1.02993	0.999057	1.05358	1.01678		1.00925	0.02618	11	0.00789358		176	1.1116	0.987535	1.08882	1.02111	1.03256	1.03133	0.94327	1.10081	0.937544	0.978032	1.0172	0.982475	0.946998		1.01379	0.0566302	13	0.0157064		1.01379	1.00925	0.00453719	0.0157064	0.00789358
177	0.944989	1.03255	1.00316	1.0356	1.00255	0.991471	0.985565	1.01921	0.998886	1.05528	1.0203		1.00814	0.0282188	11	0.0085083		177	1.10199	0.981756	1.06755	1.01865	1.03985	1.03021	0.932127	1.09323	0.923684	0.966858	1.0319	0.97796	0.947296		1.0087	0.0566116	13	0.0157012		1.0087	1.00814	0.000554572	0.0157012	0.0085083
178	0.937467	1.02752	1.01973	1.03655	1.00557	0.993266	0.978576	1.02221	1.00048	1.05633	1.0213		1.009	0.0303875	11	0.00916218		178	1.08711	0.989678	1.05116	1.02072	1.05399	1.02501	0.919063	1.0866	0.910301	0.949768	1.03189	0.972909	0.94681		1.00346	0.0577295	13	0.0160113		1.00346	1.009	-0.00553738	0.0160113	0.00916218
179	0.932201	1.03126	1.03284	1.03363	0.99948	0.986541	0.971199	1.03644	1.00349	1.05681	1.02221		1.00964	0.0341538	11	0.0102978		179	1.07322	0.998354	1.03616	1.03137	1.06287	1.01566	0.911847	1.08206	0.900492	0.931666	1.03158	0.969305	0.947015		0.999355	0.0592726	13	0.0164393		0.999355	1.00964	-0.01029	0.0164393	0.0102978
180	0.930735	1.03616	1.03501	1.03203	0.989879	0.974533	0.967038	1.05675	1.00678	1.05557	1.02287		1.00976	0.0381673	11	0.0115079		180	1.06547	1.00358	1.03573	1.04608	1.05452	1.00759	0.920795	1.08102	0.901782	0.915864	1.0304	0.969953	0.949253		0.998617	0.0586177	13	0.0162576		0.998617	1.00976	-0.0111423	0.0162576	0.0115079
181	0.943531	1.03226	1.03181	1.02885	0.977457	0.960336	0.96496	1.07573	1.00989	1.05355	1.02153		1.00908	0.0400448	11	0.012074		181	1.06398	1.00219	1.03899	1.05956	1.03781	1.0113	0.934995	1.08519	0.912893	0.909236	1.02903	0.969755	0.951747		1.00051	0.0569169	13	0.0157859		1.00051	1.00908	-0.00856777	0.0157859	0.012074
182	0.965149	1.02694	1.02748	1.01817	0.960249	0.953997	0.962156	1.09652	1.01144	1.04995	1.01613		1.00802	0.0422646	11	0.0127433		182	1.06374	1.00216	1.03676	1.06874	1.02321	0.999291	0.939384	1.08885	0.923751	0.910256	1.0273	0.967856	0.954758		1.00047	0.0554294	13	0.0153734		1.00047	1.00802	-0.00755167	0.0153734	0.0127433
183	0.976809	1.01603	1.02675	1.0015	0.944051	0.955014	0.963179	1.11594	1.01208	1.04673	1.01132		1.00631	0.0462043	11	0.0139311		183	1.06059	0.99292	1.02862	1.0521	1.00565	0.978559	0.935022	1.08677	0.939398	0.91598	1.02297	0.964926	0.957571		0.995467	0.0507794	13	0.0140837		0.995467	1.00631	-0.0108414	0.0140837	0.0139311
184	0.97881	1.00852	1.02654	0.999868	0.938745	0.957	0.958642	1.12852	1.01317	1.04402	1.00735		1.00556	0.0494321	11	0.0149043		184	1.05676	0.974469	1.00662	1.01703	0.989806	0.961164	0.92701	1.07548	0.961678	0.925418	1.0149	0.96051	0.960098		0.986997	0.0438983	13	0.0121752		0.986997	1.00556	-0.0185651	0.0121752	0.0149043
185	0.968609	1.00864	1.0196	0.997972	0.953719	0.96063	0.960376	1.12284	1.01433	1.04096	1.00626		1.0049	0.0461802	11	0.0139239		185	1.05617	0.974439	0.989345	0.986758	0.984165	0.968872	0.927821	1.05351	0.985409	0.937326	1.00765	0.957238	0.963191		0.983992	0.0366295	13	0.0101592		0.983992	1.0049	-0.0209111	0.0101592	0.0139239
186	0.959155	0.999375	1.00251	1.00513	0.972251	0.965505	0.96208	1.10897	1.01559	1.03754	1.00818		1.0033	0.0410904	11	0.0123892		186	1.05658	0.973871	0.980793	0.939482	0.974035	0.973768	0.917981	1.03397	0.996357	0.952327	1.00126	0.955166	0.96688		0.978651	0.0357642	13	0.0099192		0.978651	1.0033	-0.0246474	0.0099192	0.0123892
187	0.956887	0.982151	0.992479	1.00968	0.991443	0.968852	0.956112	1.09987	1.01658	1.03651	1.01133		1.00199	0.0392715	11	0.0118408		187	1.05702	0.964016	0.980158	0.903082	0.963641	0.971966	0.90717	1.02018	1.00948	0.967359	0.99433	0.954745	0.970408		0.97412	0.0400671	13	0.0111126		0.97412	1.00199	-0.0278714	0.0111126	0.0118408
188	0.943256	0.98045	0.986633	1.01244	1.01027	0.972249	0.943757	1.0926	1.01742	1.03732	1.01543		1.00107	0.0409763	11	0.0123548		188	1.06628	0.962805	0.961878	0.877835	0.961865	0.972112	0.902785	1.00817	1.02193	0.980724	0.986996	0.955591	0.973815		0.971752	0.0457497	13	0.0126887		0.971752	1.00107	-0.0293213	0.0126887	0.0123548
189	0.913579	0.983031	0.975539	1.01487	1.02137	0.968291	0.932929	1.08405	1.01798	1.03805	1.01961		0.997209	0.0463893	11	0.0139869		189	1.07775	0.953535	0.942443	0.859168	0.962071	0.979827	0.907255	0.995559	1.02902	0.989376	0.981016	0.956701	0.974785		0.969885	0.0510307	13	0.0141534		0.969885	0.997209	-0.0273242	0.0141534	0.0139869
190	0.883329	0.97884	0.969346	1.01504	1.03909	0.955156	0.933135	1.07557	1.01779	1.03874	1.02386		0.993626	0.0529881	11	0.0159765		190	1.08725	0.93068	0.927322	0.821568	0.958981	0.988128	0.908715	0.987556	1.02438	0.992576	0.975784	0.957956	0.97441		0.964255	0.0600629	13	0.0166585		0.964255	0.993626	-0.0293713	0.0166585	0.0159765
191	0.863888	0.979087	0.970392	1.01329	1.05917	0.95493	0.938347	1.07639	1.0171	1.03521	1.02574		0.99396	0.0579811	11	0.017482		191	1.08927	0.919331	0.920529	0.799314	0.951278	0.998702	0.913436	0.993417	1.01881	0.992318	0.963747	0.958459	0.974886		0.961039	0.0652391	13	0.0180941		0.961039	0.99396	-0.0329212	0.0180941	0.017482
192	0.867489	0.982674	0.974246	1.01901	1.06645	0.960655	0.93902	1.08201	1.01499	1.03006	1.02673		0.996666	0.0580055	11	0.0174893		192	1.0888	0.914803	0.922056	0.807199	0.950961	1.01755	0.928431	1.00357	1.0132	0.983037	0.949089	0.958674	0.97569		0.962543	0.0640624	13	0.0177677		0.962543	0.996666	-0.034123	0.0177677	0.0174893
193	0.885382	0.984737	0.97434	1.02556	1.06529	0.961841	0.938182	1.09019	1.01319	1.02438	1.02579		0.998989	0.0554148	11	0.0167082		193	1.08662	0.906434	0.929239	0.811492	0.959966	1.04234	0.941006	1.01111	1.00517	0.973421	0.931857	0.950992	0.97824		0.963683	0.0649888	13	0.0180246		0.963683	0.998989	-0.0353059	0.0180246	0.0167082
194	0.894562	0.990078	0.979969	1.02758	1.05443	0.961938	0.942435	1.09945	1.01172	1.01857	1.02438		1.00046	0.0531433	11	0.0160233		194	1.07978	0.908957	0.936594	0.81515	0.96248	1.06738	0.939175	1.01176	0.99344	0.963455	0.913981	0.941336	0.981227		0.96267	0.0662663	13	0.018379		0.96267	1.00046	-0.0377942	0.018379	0.0160233
195	0.906079	0.99563	0.989304	1.02348	1.03197	0.958228	0.942329	1.11115	1.01273	1.02068	1.02701		1.00169	0.0515593	11	0.0155457		195	1.07238	0.917785	0.94855	0.824615	0.959642	1.07742	0.932123	1.01268	0.985172	0.955227	0.90888	0.929474	0.979021		0.961766	0.0648864	13	0.0179963		0.961766	1.00169	-0.0399239	0.0179963	0.0155457
196	0.92114	0.996153	0.993643	1.01613	1.00383	0.952154	0.949384	1.11757	1.01473	1.02389	1.03019		1.00171	0.0494426	11	0.0149075		196	1.06461	0.915336	0.965858	0.834838	0.957016	1.06801	0.92093	1.02381	0.979516	0.946737	0.905555	0.917307	0.976094		0.959663	0.0629493	13	0.017459		0.959663	1.00171	-0.0420481	0.017459	0.0149075
197	0.913926	0.999512	0.991799	1.00194	0.971509	0.935764	0.95367	1.11521	1.01831	1.02392	1.03585		0.996492	0.0521319	11	0.0157184		197	1.0549	0.909457	0.972623	0.837244	0.950125	1.05481	0.90329	1.03683	0.962702	0.937207	0.912192	0.909711	0.96992		0.954694	0.0620605	13	0.0172125		0.954694	0.996492	-0.0417985	0.0172125	0.0157184
198	0.907253	1.00594	0.988763	0.994946	0.940592	0.926688	0.949743	1.10562	1.01921				0.982085	0.056623	9	0.0188743		198	1.04439	0.895567	0.968953	0.820162	0.937026	1.04244	0.882568	1.04811	0.932194	0.925324	0.912192	0.909711	0.96992		0.945274	0.0656689	13	0.0182133		0.945274	0.982085	-0.0368109	0.0182133	0.0188743
199	0.897083	1.00894	0.981424	0.9878	0.920598	0.920099	0.948015						0.951994	0.038592	7	0.0145864		199	1.03863	0.896488	0.965673	0.790776	0.921772	1.04244	0.882568	1.04811	0.932194	0.925324	0.912192	0.909711	0.96992		0.941215	0.0697266	13	0.0193387		0.941215	0.951994	-0.0107791	0.0193387	0.0145864

## Sheet: Fig8s
top
60÷90nm	0.574207	0.365299					0.845178	0.856692	0.799694	0.64774	0.707679	0.822571	0.757803				0.753647			0.554091	0.59686								0.598957	0.370915	1.12159	1.06233	1.28201
90÷100	1.82089	1.40372					1.43894	1.43868	1.36335	1.01746	1.65276	1.93553	1.46139				1.26802			1.06483	0.99323								1.00083	0.850145	1.7462	1.49242	1.77762
110-200	1	1					1	1	1	1	1	1	1				1			1	1								1.00089	1.00314	0.999476	1.00383	1.00182
60÷90nm	-		1.65161	1.12425	1.5191	1.59081								0.999934	1.43845	1.50466		1.08971	1.30376			1.25214	0.974955	1.2806	1.20922	1.8271	1.42656	0.917169
90÷100	-		1.55038	1.72574	1.91898	1.56737								1.32438	1.36054	1.81355		1.59496	1.32838			1.39065	1.30784	1.50383	1.19843	1.64589	1.47504	1.2164
110-200	-		1	1	1	1								1	1	1		1	1			1	1	1	1.00033	1.00379	0.998751	1.0007
	#1	#2	#3	#4	#5	#6	#7	#8	#9	#11	#12	#13	#14	#15	#16	#17	#18	#19	#20	#21	#22	#23	#24	#25	#26	#27	#28	#29	#30	#31	#32	#33	#34
	PKHD1L1-	PKHD1L1-	PKHD1L1+	PKHD1L1+	PKHD1L1+	PKHD1L1+	PKHD1L1-	PKHD1L1-	PKHD1L1-	PKHD1L1-	PKHD1L1-	PKHD1L1-	PKHD1L1-	PKHD1L1+	PKHD1L1+	PKHD1L1+	PKHD1L1-	PKHD1L1+	PKHD1L1+	PKHD1L1-	PKHD1L1-	PKHD1L1+	PKHD1L1+	PKHD1L1+	PKHD1L1+	PKHD1L1+	PKHD1L1+	PKHD1L1+	PKHD1L1-	PKHD1L1-	PKHD1L1-	PKHD1L1-	PKHD1L1-
						top		Intensity 60÷90nm (coating)				Intensity 90÷100 (membrane)				Intensity 110÷200 (actin)
								PKHD1L1- top	PKHD1l1+_top			PKHD1L1- top	PKHD1l1+_top			PKHD1L1- top	PKHD1l1+_top
							AVG	0.748074	1.31938		AVG	1.39565	1.49515		AVG	1.00054	1.00022
							n	17	16		n	17	16		n	17	16
							StDev	0.23842	0.25414		StDev	0.317145	0.203478		StDev	0.00118767	0.000991962
							StErr	0.0578254	0.063535		StErr	0.0769189	0.0508696		StErr	0.000288052	0.000247991
							t-test	3.35826e-07			t-test	0.309764			t-test	0.429804
bottom
60÷90nm	1.68449		1.38856		1.04863	1.9895	1.86734					1.11972	1.01565						1.61903	0.724795	1.30478		0.634358	0.612977
90÷100	2.13865		1.73578		1.35995	2.11341	2.02871					1.26395	1.11661						2.12686	1.65404	2.11181		1.32803	1.71175
110-200	0.997468		0.998828		0.996685	0.995006	0.995463					0.983985	0.97485						1.0077	1.00853	1.01326		1.00928	1.00916
60÷90nm		2.15823		1.48241				1.37005	1.69887	1.56952	1.32012			0.834172	1.58413	0.695354	1.62281	0.800397				0.450064			0.526844
90÷100		2.44718		1.39912				1.38037	1.5869	1.6067	1.31438			1.2047	1.57262	1.43252	2.12381	1.25495				1.63491			1.31885
110-200		0.989022		0.996396				0.99711	0.996475	0.995401	1.00009			0.962727	0.964604	1.00491	1.01584	0.995787				1.00691			1.00548
PKHD1L1-	#1	#6	#7	#10	#11	#12	#14	#35	#36	#37	#20	#21	#22	#24	#25	#26	#27	#28	#38	#39	#31	#40	#33	#34	#41
X	PKHD1L1-	PKHD1L1+	PKHD1L1-	PKHD1L1+	PKHD1L1-	PKHD1L1-	PKHD1L1-	PKHD1L1+	PKHD1L1+	PKHD1L1+	PKHD1L1+	PKHD1L1-	PKHD1L1-	PKHD1L1+	PKHD1L1+	PKHD1L1+	PKHD1L1+	PKHD1L1+	PKHD1L1-	PKHD1L1-	PKHD1L1-	PKHD1L1+	PKHD1L1-	PKHD1L1-	PKHD1L1+
						bottom		Intensity 60÷90nm (coating)				Intensity 90÷100 (membrane)				Intensity 110÷200 (actin)
								PKHD1L1- _bottom	PKHD1l1+_bottom			PKHD1L1- _bottom	PKHD1l1+_bottom			PKHD1L1- _bottom	PKHD1l1+_bottom
							AVG	1.25082	1.23946		AVG	1.72413	1.55977		AVG	0.999185	0.994673
							n	12	13		n	12	13		n	12	13
							StDev	0.451684	0.503567		StDev	0.365627	0.342593		StDev	0.0108905	0.0147269
							StErr	0.13039	0.139664		StErr	0.105547	0.0950183		StErr	0.00314382	0.00408449
							t-test	0.955207			t-test	0.277226			t-test	0.415234
60÷90nm	0.546337	-	-	-	-	0.428445	0.488063	0.408932		0.393242	0.626867	0.618505				0.363211		0.337907					0.565302	0.729565
90÷100	1.54125	-	-	-	-	1.19954	0.956494	0.979568		0.950695	1.13366	1.13205				1.04305		0.88					1.25506	1.17019
110-200	1	-	-	-	-	1	1	1		1	1	1				1.00181		0.982539					1.00254	0.998625
60÷90nm		1.34216	1.21825	1.12862	1.49985				1.44347				0.994621	1.1332	2.01553		2.19522		1.06951	2.30722	1.10993	1.26696
90÷100		1.22517	1.15953	1.3852	1.38571				1.06487				0.982039	1.37531	1.24451		1.51992		1.1621	1.557	1.02427	1.47591
110-200		1	1	1	1				1				1.00015	0.99958	1.00512		1.00279		0.997459	1.00118	1.00609	1.00812
PKHD1L1-	#1	#3	#4	#5	#6	#7	#43	#44	#10	#45	#46	#47	#16	#17	#37	#42	#20	#21	#23	#26	#27	#28	#38	#39
X	PKHD1L1-	PKHD1L1+	PKHD1L1+	PKHD1L1+	PKHD1L1+	PKHD1L1-	PKHD1L1-	PKHD1L1-	PKHD1L1+	PKHD1L1-	PKHD1L1-	PKHD1L1-	PKHD1L1+	PKHD1L1+	PKHD1L1+	PKHD1L1-	PKHD1L1+	PKHD1L1-	PKHD1L1+	PKHD1L1+	PKHD1L1+	PKHD1L1+	PKHD1L1-	PKHD1L1-
						2row_top		Intensity 60÷90nm (coating)				Intensity 90÷100 (membrane)
								PKHD1L1- 2row_top	PKHD1l1+_2row_top			PKHD1L1- 2row_top	PKHD1l1+_2row_top
							AVG	0.50058	1.44035		AVG	1.11287	1.27396
							n	11	13		n	11	13
							StDev	0.120297	0.428018		StDev	0.176571	0.183274
							StErr	0.036271	0.118711		StErr	0.0532381	0.050831
							t-test	8.76456e-07			t-test	0.0484978
